# Supplementary material for: In situ quantification of osmotic pressure within living embryonic tissues
Source: Nat Commun. 2023 Nov 2;14:7023. doi: 10.1038/s41467-023-42024-9 (PMC10622550; doi:10.1038/s41467-023-42024-9)
Supplement: Supplementary file 4 — Source Data [file 41467_2023_42024_MOESM4_ESM.xlsx]

## Sheet: Recap Figures
Figure 2	fig 2e	Volume of different phases over time
	fig 2f	Dependance of inner aquous volume on salt concentration as a function of time
	fig 2g	Calibration curve: Pressure as a function of the volume of the dropletas a function of size
	fig 2h	Calibration curve: Pressure as a function of the volume of the droplet for different initial size of drops
Figure 3	fig 3b	Dependance of volume on the initial size of the droplet as a function of time
	fig 3c	Relaxation Time as a finction of the initial radius of the droplet
	fig 3d	Relaxation Time as a finction of the initial pressure in the droplet
	fig 3e	Relaxation Time as a finction of the external pressure on the droplet
	fig 3f	Relaxation time as a function of the oil volume in the droplet
Figure 4	fig4d	Osmotic Pressure in a single zebrafish overtime during development
	fig4f	Osmotic Pressure after SDS treatment
	fig4j	Osmotic Pressure at different stage in zebrafish and in SDS
	fig4k	Standard deviation of osmotic pressure over time on a single embryo and between embryos
Supplementary Figures	SF.1
	SF.2
	SF.3
	SF.4
	SF.5
	SF.6
	SF.7

## Sheet: Fig 2e Volume 
dataset			20210122
		Time (h)	Normalized Volume (nL)			Standard deviation(nL)
			External volume	Internal Volume	Oil Volume	External volume	Internal Volume	Oil Volume
		0	0.2985	0.1832	0.1153	0.0149	0.0108	0.0068
		10	0.2725	0.1506	0.122	0.0141	0.0095	0.0072
		20	0.242	0.1246	0.1174	0.013	0.0083	0.0069
		30	0.2167	0.1006	0.1161	0.0121	0.0072	0.0068
		40	0.2016	0.0781	0.1235	0.0115	0.0061	0.0073
		50	0.1816	0.062	0.1197	0.0107	0.0052	0.0071
		60	0.1699	0.0512	0.1186	0.0103	0.0046	0.007
		70	0.16	0.0437	0.1163	0.0099	0.0042	0.0069
		80	0.1535	0.0366	0.1169	0.0096	0.0037	0.0069
		90	0.1535	0.035	0.1185	0.0096	0.0036	0.007
		100	0.1487	0.0292	0.1195	0.0094	0.0032	0.007
		110	0.1487	0.0292	0.1195	0.0094	0.0032	0.007
		120	0.1464	0.0287	0.1177	0.0093	0.0031	0.0069
		130	0.1464	0.0287	0.1177	0.0093	0.0031	0.0069
		140	0.1464	0.0287	0.1177	0.0093	0.0031	0.0069
		150	0.1464	0.0287	0.1177	0.0093	0.0031	0.0069
		160	0.1464	0.0287	0.1177	0.0093	0.0031	0.0069
		170	0.1464	0.0287	0.1177	0.0093	0.0031	0.0069
		180	0.1464	0.0287	0.1177	0.0093	0.0031	0.0069
		190	0.1464	0.0287	0.1177	0.0093	0.0031	0.0069

## Sheet: Fig 2f Salt Concentration
Dataset from		20210323	20210405	20210210	20210309	20210318	20210331								Original data,Area in px^2
	Time (h)	Normalized Volume						Standard deviation							2021-03-09															2021-02-10																	2021-03-23
		0,05M	0,1M	0,3M	0,4M	0,5M	1M	0,05M	0,1M	0,3M	0,4M	0,5M	1M		Droplet 1	Droplet 2	Droplet 3	Droplet 4	Droplet 5	Droplet 6	Droplet 7	Droplet 8	Droplet 9	Droplet 10	Droplet 11	Droplet 12	Droplet 13	Droplet 14		Droplet 1	Droplet 2	Droplet 3	Droplet 4	Droplet 5	Droplet 6	Droplet 7	Droplet 8	Droplet 9	Droplet 10	Droplet 11	Droplet 12	Droplet 13	Droplet 14	Droplet 15	Droplet 16		Droplet 1	Droplet 2	Droplet 3
	0	1	1	1	1	1	1	0.004	0.004	0.004	0.004	0.004	0.004		20049	17959	19722	19775	17436	20004	19244	17289	18017	18514	19007	17753	17515	16515		22416	21915	22765	21886	22312	23734	21958	23226	21780	22107	22101	23249	22367	18626	17595	17262		27909	27982	27616
	0.15	0.9892	0.9806	0.8251	0.6175	0.5633	0.5808	0	0.0309	0.0234	0.0506	0.0506	0.0418		18611	16894	18341	18430	16488	18579	17931	16472	16928	17434	17651	16889	16522	16346		20806	20301	21098	20270	20688	22106	20338	21592	20129	20462	20488	21599	20705	18552	17491	17282		27404	27625	27212
	0.3167	0.9749	0.888	0.6897	0.5222	0.4679	0.4778	0.0139	0.0326	0.0285	0.0438	0.0438	0.0393		17807	16399	17526	17603	15996	17756	17151	16094	16426	16821	16905	16459	16002	16160		19820	19382	20048	19324	19740	21107	19394	20507	19163	19429	19503	20494	19668	18511	17452	17209		26967	27333	26893
	0.4833	0.9524	0.8157	0.6159	0.474	0.428	0.4278	0.0146	0.0341	0.0273	0.0338	0.0338	0.0357		17193	16096	16970	17037	15707	17234	16565	15849	16115	16518	16294	16286	15748	16067		19169	18801	19341	18742	19135	20369	18759	19722	18570	18782	18828	19711	18953	18616	17437	17209		26642	27104	26616
	0.65	0.9294	0.7623	0.572	0.4486	0.4016	0.3988	0.0193	0.0334	0.0251	0.0258	0.0258	0.0322		16738	15830	16574	16611	15501	16817	16265	15700	15918	16280	15926	16124	15610	15999		18720	18353	18904	18355	18689	19806	18359	19191	18203	18361	18396	19208	18591	18652	17383	17211		26365	26921	26376
	0.8167	0.9139	0.7229	0.5433	0.4323	0.3894	0.3793	0.0203	0.0324	0.0222	0.0205	0.0205	0.0269		16447	15683	16316	16404	15407	16505	15994	15696	15799	16115	15641	16046	15467	15962		18432	18126	18643	18101	18449	19409	18085	18804	18003	18078	18133	18821	18335	18612	17377	17193		26149	26777	26195
	0.9833	0.9011	0.694	0.5245	0.4213	0.3802	0.3633	0.0208	0.0307	0.0197	0.0167	0.0167	0.0217		16285	15646	16153	16265	15372	16340	15810	15617	15778	16010	15442	15973	15348	15863		17994	17646	18450	17873	18109	18941	17932	18488	17852	17894	17959	18549	18124	18499	17354	17159		25952	26656	26039
	1.15	0.891	0.6721	0.5125	0.4141	0.3731	0.351	0.0213	0.0279	0.0172	0.0143	0.0143	0.0169		16093	15539	16050	16124	15268	16180	15666	15516	15619	15972	15374	15879	15311	15795		17841	17519	18378	17835	17964	18756	17844	18285	17778	17763	17817	18258	17956	18570	17345	17160		25821	26564	25876
	1.3167	0.8794	0.6551	0.501	0.4098	0.3682	0.341	0.0221	0.0256	0.0151	0.0133	0.0133	0.0128		15886	15502	15876	15964	15209	16009	15539	15464	15568	15876	15221	15820	15225	15739		17707	17281	18246	17783	17862	18568	17803	18168	17750	17710	17686	18096	17879	18471	17263	17139		25686	26481	25781
	1.4833	0.8756	0.6427	0.4952	0.4056	0.3643	0.3339	0.0221	0.0238	0.0137	0.0124	0.0124	0.0112		15690	15440	15726	15889	15109	15870	15458	15432	15499	15756	15119	15784	15127	15681		17644	17235	18203	17728	17683	18457	17803	18006	17722	17644	17708	18059	17856	18395	17271	17155		25584	26424	25678
	1.65	0.8665	0.6327	0.4906	0.4015	0.3603	0.3274	0.0213	0.0222	0.0132	0.0114	0.0114	0.0087		15574	15391	15663	15742	15088	15758	15430	15357	15434	15699	15018	15762	15057	15658		17619	17192	18163	17712	17610	18283	17736	17941	17776	17668	17631	17976	17813	18428	17272	17107		25495	26366	25575
	1.8167	0.862	0.6245	0.4881	0.3978	0.3578	0.3235	0.021	0.0211	0.0124	0.0109	0.0109	0.008		15452	15337	15557	15710	15012	15755	15294	15321	15404	15663	14894	15684	15012	15587		17774	17389	18212	17739	17651	18243	17760	17925	17773	17756	17636	17969	17860	18404	17264	17205		25438	26330	25493
	1.9833	0.8582	0.6184	0.4861	0.3951	0.3554	0.3196	0.0213	0.0199	0.0113	0.0105	0.0105	0.0079		15428	15267	15446	15624	14950	15626	15200	15243	15340	15605	14830	15636	14966	15562		17509	17320	18183	17641	17355	17897	17798	17847	17717	17624	17645	17935	17866	18284	17292	17206		25367	26274	25434
	2.15	0.8547	0.6135	0.4904	0.3925	0.3537	0.3163	0.0213	0.0192	0.0132	0.011	0.011	0.0072		15301	15204	15403	15545	14934	15588	15234	15232	15309	15521	14789	15593	14907	15550		17429	17361	18221	17559	17165	17555	17794	17805	17719	17622	17662	17956	17833	18252	17328	17174		25306	26234	25374
	2.3167	0.8518	0.6095	0.4863	0.3898	0.3524	0.3139	0.0213	0.0191	0.0138	0.0108	0.0108	0.0075		15274	15168	15374	15534	14872	15468	15104	15141	15236	15467	14656	15542	14861	15499		17408	17588	18274	17328	17210	17130	17811	17731	17562	17410	17730	17846	17807	18231	17323	17160		25254	26196	25328
	2.4833	0.8495	0.6061	0.4842	0.3881	0.352	0.3123	0.0212	0.0182	0.0145	0.0104	0.0104	0.0071		15133	15138	15287	15438	14811	15379	15006	15125	15207	15420	14637	15484	14802	15431		17451	17878	18191	17596	17686	17433	17771	17681	17849	17597	17702	17830	17707	18205	17289	17172		25202	26176	25275
	2.65	0.847	0.6029	0.4816	0.3856	0.3504	0.3116	0.0214	0.018	0.0158	0.0109	0.0109	0.0071		15096	15056	15174	15341	14777	15336	14966	15082	15147	15401	14619	15435	14760	15473		17792	18100	18282	17412	17731	17318	17728	17621	17844	17398	17734	17794	17877	18205	17326	17119		25156	26141	25226
	2.8167	0.845	0.6005	0.4863	0.3833	0.3493	0.3105	0.0214	0.018	0.0126	0.0106	0.0106	0.0077		15078	15018	15105	15281	14738	15321	14896	15043	15101	15372	14580	15411	14730	15453		17747	18119	18284	17376	17961	17327	17826	17259	17850	17281	17702	17822	18008	18187	17319	17112		25128	26146	25195
	2.9833	0.843	0.5983	0.4872	0.3814	0.348	0.3091	0.0219	0.0181	0.0147	0.0104	0.0104	0.008		15042	15000	15075	15261	14713	15277	14878	14995	15049	15305	14529	15340	14715	15400		17764	18002	18274	17407	17849	17445	17747	17019	17664	17161	17424	17666	17944	18152	17265	17131		25098	26117	25168
	3.15	0.8417	0.5964	0.4869	0.3799	0.347	0.3084	0.0219	0.0177	0.0163	0.0105	0.0105	0.0074		14961	14926	15084	15266	14723	15271	14873	15043	15086	15355	14539	15388	14737	15490		17821	17964	18215	17448	17872	17428	17601	16874	17709	17128	17183	17513	17898	18116	17279	17072		25075	26116	25142
	3.3167	0.8406	0.5945	0.4831	0.3784	0.3463	0.308	0.022	0.0179	0.0166	0.01	0.01	0.007		14941	14915	15112	15297	14718	15254	14898	15012	15077	15364	14518	15361	14722	15428		17852	17846	18191	17556	17820	17710	17904	17488	17659	17473	17559	17889	17867	18111	17276	17090		25066	26099	25156
	3.4833	0.8397	0.5929	0.4812	0.3787	0.3452	0.3074	0.0219	0.0176	0.0183	0.0105	0.0105	0.0073		14930	14911	15092	15201	14676	15199	14838	14961	15037	15292	14446	15346	14682	15496		17672	17756	18147	17606	17696	17759	17789	17423	17645	17561	17334	17804	17766	18095	17352	17182		25027	26091	25162
	3.65	0.8388	0.591	0.4872	0.3784	0.3438	0.3066	0.0223	0.0177	0.0113	0.0106	0.0106	0.0072		14886	14908	15104	15246	14707	15224	14870	15006	15069	15337	14484	15373	14708	15497		17675	17774	17946	17457	17731	17678	17651	17481	17579	17501	17207	17754		18083	17336	17184		25094	26080	25139
	3.8167	0.8385	0.5898	0.4845	0.3767	0.3429	0.3065	0.0222	0.0177	0.011	0.0105	0.0105	0.0074		14911	14881	15073	15219	14663	15165	14864	14957	15025	15296	14440	15319	14687	15465		17649	17729	17867	17404	17626	17557	17033	17072	17597	17298	16556	17354		18105	17257	17137		25076	26055	25130
	3.9833	0.8424	0.5883	0.4819	0.3778	0.3427	0.3058	0.0235	0.0176	0.0114	0.0109	0.0109	0.0075		14840	14890	15032	15194	14636	15158	14872	14989	15037	15330	14477	15366	14730	15467		17497	17613	17825	17329	17535	17555	17011	17214	17449	17393	16612	17472		18103	17250	17095		25054	26023	25088
	4.15	0.8414	0.5871	0.4746	0.3765	0.3422	0.3052	0.0237	0.0175	0.017	0.0105	0.0105	0.0076		14864	14868	15100	15236	14664	15173	14929	15002	14997	15364	14514	15374	14723	15431		17473	17609	17785	17327	17564	17531	17031	17247	17416	17329	16675	17469		18151	17236	17102		25041	26038	25069
	4.3167	0.841	0.5857	0.4726	0.3768	0.3419	0.3046	0.0228	0.0176	0.0153	0.0109	0.0109	0.0075		14880	14897	15047	15233	14620	15186	14904	14996	15036	15339	14453	15328	14734	15483		17467	17546	17667	17207	17520	17448	17195	17402	17466	17361	16780	17437		18088	17225	17086		25035	26033	25062
	4.4833	0.8391	0.5842	0.4723	0.3775	0.3413	0.3037	0.0235	0.0175	0.0145	0.0108	0.0108	0.0078		14860	14817	15020	15238	14648	15158	14852	14949	15010	15305	14420	15335	14700	15494		17441	17493	17675	17229	17500	17410	16975	17310	17360	17392	16848	17484		18111	17198	17102		25023	26022	25050
	4.65	0.8389	0.5836	0.4723	0.377	0.3408	0.3036	0.0233	0.0174	0.0126	0.0108	0.0108	0.0076		14858	14851	14976	15207	14619	15090	14851	14906	14979	15303	14393	15323	14668	15469		17409	17470	17680	17240	17434	17373	16877	17109	17375	17215	16470	17164		18093	17174	17085		25004	25996	25026
	4.8167	0.8386	0.5816	0.471	0.3761	0.3401	0.3036	0.0233	0.0175	0.0127	0.0111	0.0111	0.0078		14796	14829	14961	15207	14608	15176	14897	14967	15026	15340	14450	15352	14705	15487		17331	17422	17708	17222	17358	17307	16997	17156	17304	17129	16627	17262		18072	17137	17032		24991	25988	25034
	4.9833	0.8376	0.5808	0.4671	0.3753	0.3386	0.3035	0.023	0.0174	0.0152	0.011	0.011	0.0072		14802	14789	14913	15275	14630	15156	14947	15037	15012	15410	14492	15364	14750	15484		17300	17425	17589	17058	17321	17295	17074	17214	17288	17103	16751	17253		18050	17142	17116		24992	25958	24995
	5.15	0.8369	0.5799	0.467	0.3762	0.3381	0.303	0.0229	0.0176	0.0136	0.0113	0.0113	0.0074		14809	14823	14939	15248	14601	15166	14951	15028	14981	15388	14506	15374	14750	15461		17244	17371	17557	17043	17340	17244	17092	17231	17204	17113	16853	17245		18042	17133	17225		24963		24995
	5.3167	0.8363	0.579	0.4663	0.3769	0.337	0.3027	0.0231	0.0175	0.0124	0.0114	0.0114	0.0074		14789	14805	14913	15202	14608	15160	14927	14996	15047	15351	14453	15371	14728	15489		17256	17357	17553	17055	17285	17162	16927	17060	17224	16989	16619	17045		18075	17144	17060		24932		24991
	5.4833	0.8355	0.5778	0.4656	0.3768	0.3363	0.3023	0.0232	0.0173	0.0114	0.0112	0.0112	0.0073		14779	14785	14895	15181	14585	15140	14903	15002	15060	15318	14448	15378	14719	15470		17240	17386	17567	17036	17284	17127	17128	17165	17155	17136	16955	17266		18081	17361	17054		24935		24978
	5.65	0.8345	0.5767	0.4629	0.3763	0.3356	0.3019	0.0219	0.0177	0.0133	0.0114	0.0114	0.0071		14754	14743	14888	15156	14569	15164	14884	14947	15035	15274	14429	15362	14671	15483		17219	17371	17522	16983	17245	17123	16962	17040	17193	16986	16723	17001		18035	17348	17192		24904		24972
	5.8167	0.8361	0.5756	0.4653	0.3759	0.3356	0.3015	0.0229	0.0176	0.011	0.0114	0.0114	0.0071		14744	14724	14865	15216	14633	15189	14914	14991	15058	15298	14461	15387	14714	15535		17261	17363	17545	16992	17240	17093	17074	17026	17190	16978	16730	17014		18041	17321	17180		24903		24965
	5.9833	0.825	0.574	0.4622	0.3749	0.3349	0.3009	0.0206	0.0171	0.0127	0.0115	0.0115	0.007		14744	14736	14893	15193	14587	15161	14855	14969	15038	15266	14430	15386	14663	15510		17221	17379	17534	16997	17312	17071	17044	17045	17150	16988	16776	17029		18058	17308	17107		24906		24952
	6.15	0.8324	0.5732	0.4627	0.3759	0.3338	0.301	0.0204	0.0174	0.0128	0.0116	0.0116	0.0072		14792	14734	14898	15257	14625	15195	14962	15022	14998	15322	14524	15380	14714	15481		17202	17379	17484	16959	17253	17070	17099	17047	17210	16948	16818	17005		18005	17281	17163		24845		24951
	6.3167	0.8319	0.5727	0.4629	0.3751	0.3332	0.3005	0.0202	0.0173	0.0126	0.0117	0.0117	0.0071		14766	14730	14847	15230	14618	15146	14949	14994	14987	15333	14496	15383	14705	15544		17199	17348	17546	16940	17262	17052	17124	17006	17193	16964	16834	17026		17992	17270	17105		24842		24950
	6.4833	0.8308	0.572	0.4628	0.3765	0.3329	0.2997	0.0205	0.0173	0.0128	0.0113	0.0113	0.0069		14753	14713	14901	15191	14598	15206	14901	14963	15045	15262	14462	15418	14686	15527		17196	17347	17483	16920	17239	17033	17110	17055	17141	16917	16876	17024		17953	17258	17089		24883		24931
	6.65	0.8298	0.5711	0.4625	0.376	0.3321	0.2997	0.0216	0.0175	0.0124	0.0117	0.0117	0.007		14728	14696	14844	15143	14541	15181	14864	14955	14999	15263	14407	15375	14625	15549		17210	17385	17518	16904	17207	17029	17129	17034	17135	16929	16854	16976		17933	17283	17084		24842		24916
	6.8167	0.8325	0.5708	0.4625	0.3757	0.3323	0.2994	0.0214	0.0173	0.0124	0.0119	0.0119	0.0071		14783	14741	14849	15216	14606	15251	14962	15026	15082	15341	14521	15456	14722	15510		17225	17399	17485	16905	17221	16998	17160	16995	17180	16935	16833	17001		17937	17249	17057		24811		24916
	6.9833	0.8289	0.5705	0.4624	0.3743	0.3316	0.2994	0.0213	0.0174	0.0126	0.0121	0.0121	0.0069		14768	14699	14823	15205	14612	15241	14917	15022	15067	15338	14516	15428	14694	15600		17177	17385	17484	16919	17192	16990	17125	16983	17138	16914	16844	17013		17930	17214	17085		24784		24930
	7.15	0.8283	0.5696	0.4622	0.377	0.3317	0.2992	0.0216	0.0174	0.0124	0.0121	0.0121	0.0072		14751	14693	14825	15178	14599	15201	14906	14991	15052	15311	14470	15413	14689	15531		17185	17350	17535	16941	17166	16975	17132	16957	17115	16870	16838	16986		17887	17202			24772		24922
	7.3167	0.8351	0.5699	0.4616	0.3763	0.3311	0.2991	0.0271	0.0174	0.0122	0.0121	0.0121	0.0072		14788	14714	14823	15188	14542	15164	14911	14945	15032	15292	14471	15378	14702	15538		17204	17304	17525	16915	17197	16997	17111	16917	17142	16880	16823	16985		18142	17192			24756		24892
	7.4833	0.8346	0.5693	0.4613	0.3757	0.3306	0.2992	0.0264	0.0173	0.0124	0.0122	0.0122	0.007		14734	14664	14766	15152	14517	15201	14982	15085	15022	15359	14563	15423	14757	15567		17155	17358	17504	16908	17263	16998	17110	16900	17095	16883	16814	16941		18125	17191			24742		24905
	7.65	0.836	0.5693	0.4613	0.3753	0.3306	0.299	0.026	0.0173	0.0128	0.0118	0.0118	0.0069		14748	14661	14756	15163	14533	15262	14950	15061	15117	15355	14547	15464	14722	15570		17188	17356	17536	16882	17258	16954	17091	16905	17077	16844	16806	16972		18082	17168			24755		24892
	7.8167	0.8352	0.5693	0.4611	0.3763	0.3308	0.2988	0.026	0.0171	0.0131	0.0126	0.0126	0.007		14740	14655	14765	15125	14485	15245	14983	15053	15057	15321	14532	15452	14680	15516		17156	17362	17490	16894	17249	16941	17085	16889	17108	16842	16820	16970		18061	17164			24696		24861
	7.9833	0.8324	0.5687	0.4607	0.3764	0.3303	0.2986	0.0261	0.0173	0.0129	0.0127	0.0127	0.0072		14737	14635	14736	15217	14553	15203	14936	14999	15037	15290	14507	15415	14699	15544		17145	17411	17494	16880	17252	16935	17100	16915	17115	16817	16826	16938		18051				24710		24838
	8.15	0.8313	0.5688	0.4603	0.3757	0.3302	0.2984	0.0257	0.0173	0.0128	0.0128	0.0128	0.0072		14832	14734	14822	15186	14549	15200	14904	14979	15039	15267	14484	15402	14684	15526		17193	17409	17475	16893	17264	16943	17055	16864	17084	16835	16782	16919		18070				24694		24840
	8.3167	0.8323	0.5683	0.4604	0.3755	0.3304	0.2982	0.0257	0.0173	0.0131	0.0126	0.0126	0.0069		14807	14714	14825	15171	14565	15159	14863	14959	14998	15248	14478	15377	14669	15532		17156	17409	17467	16848	17191	16885	17070	16884	17061	16795	16785	16890		18034				24685		24843
	8.4833	0.8372	0.5682	0.4602	0.3758	0.3298	0.2977	0.0298	0.0173	0.0129	0.0121	0.0121	0.007		14764	14675	14768	15147	14527	15227	14934	14979	15034	15314	14506	15422	14696	15480		17149	17380	17427	16819	17205	16926	17331	17069	17039	16891	16992	17118		17992				24680		24812
	8.65	0.8348	0.5683	0.4594	0.375	0.3301	0.2976	0.0297	0.0174	0.013	0.0116	0.0116	0.007		14793	14640	14789	15258	14612	15198	14915	14982	15022	15279	14492	15393	14671	15454		17099	17349	17462	16843	17155	16958	17338	17057	17003	16903	16972	17147		18022				24665		24812
	8.8167	0.8272	0.5683	0.4615	0.3755	0.3299	0.2974	0.0228	0.0176	0.0112	0.0124	0.0124	0.0067		14715	14575	14717	15219	14564	15170	14891	14987	14985	15248	14463	15368	14666	15494		17103	17312	17468	16843	17178	16956	17300	17038	17001	16894	16986	17132		17998				24659		24789
	8.9833	0.8274	0.5676	0.4611	0.3756	0.3301	0.2971	0.0239	0.0174	0.0111	0.0121	0.0121	0.0069		14800	14642	14787	15166	14574	15169	14849	14938	14975	15229	14458	15364	14600	15554		17084	17314	17496	16881	17147	16929	17271	17033	16975	16870	16965	17131		17980				24649		24795
	9.15	0.8262	0.5678	0.4609	0.3743	0.3296	0.2969	0.0229	0.0175	0.011	0.0125	0.0125	0.0069		14706	14618	14728	15204	14559	15153	14821	14925	14953	15220	14419	15373	14597	15539		17112	17275	17638	17020	17146	16939	17253	17024	16953	16876	16984	17089		17970				24639		24819
	9.3167	0.8255	0.5676	0.4605	0.3741	0.3296	0.2953	0.0224	0.0174	0.0111	0.0118	0.0118	0.0066		14818	14662	14817	15172	14529	15219	14906	14999	15026	15269	14522	15439	14707	15523		17188	17375	17609	16999	17339	17061	17225	17033	17171	16956	16927	17123		17947				24659		24825
	9.4833	0.8262	0.5677	0.461	0.3733	0.3286	0.2958	0.0214	0.0174	0.011	0.0123	0.0123	0.0068		14775	14631	14798	15130	14483	15204	14928	14997	15053	15296	14497	15444	14690	15535		17157	17437	17569	17012	17322	17049	17257	17016	17167	16977	16891	17089		17932				24645		24769
	9.65	0.8284	0.5681	0.4642	0.3756	0.329	0.2959	0.0225	0.0175	0.0126	0.0119	0.0119	0.0071		14725	14652	14760	15223	14557	15186	14866	14972	14997	15263	14491	15393	14668	15483		17234	17475	17556	16978	17306	17007	17244	16969	17162	16945	16877	17085		17959				24629		24780
	9.8167	0.8278	0.5683	0.4638	0.3753	0.3293	0.2959	0.0219	0.0173	0.0127	0.0127	0.0127	0.0069		14690	14645	14753	15174	14505	15155	14883	14962	14984	15261	14476	15406	14707	15493		17204	17432	17526	16958	17286	17007	17198	17005	17129	16922	16875	17023						24635		24795
	9.9833	0.8272	0.5677	0.4635	0.3748	0.329	0.2954	0.0226	0.0176	0.0125	0.0124	0.0124	0.0068		14685	14613	14738	15176	14461	15115	14839	14933	14984	15216	14463	15377	14635	15535		17206	17348	17501	16939	17229	16965	17208	16928	17086	16878	16836	17006						24626		24776
	10.15	0.8264	0.5678	0.463	0.3744	0.3295	0.2956	0.0221	0.0175	0.0122	0.0124	0.0124	0.0071		14704	14669	14759	15141	14425	15071	14790	14927	14928	15221	14433	15349	14644	15489		17220	17399	17505	16896	17220	16987	17126	16922	17033	16848	16835	17020						24585		24759
	10.3167	0.8263	0.5673	0.4613	0.3734	0.3295	0.2956	0.0219	0.0176	0.0125	0.0127	0.0127	0.0069		14693	14678	14746	15071	14394	15229	14958	15071	15114	15372	14594	15498	14742	15587		17177	17372	17516	16894	17203	16911	17120	16889	17045	16847	16851	16983						24580		24733
	10.4833	0.8175	0.5675	0.461	0.3728	0.3295	0.2953	0.0197	0.0174	0.013	0.0122	0.0122	0.007		14676	14672	14701	15184	14462	15212	14910	15045	15057	15310	14539	15469	14735	15535		17178	17352	17489	16892	17158	16916	17149	16909	17012	16850	16842	16979						24563		24716
	10.65	0.8171	0.5671	0.4607	0.3758	0.3295	0.2949	0.0197	0.0175	0.0128	0.013	0.013	0.0071		14636	14657	14695	15082	14429	15167	14890	14995	15050	15313	14531	15457	14731	15510		17148	17363	17491	16894	17141	16951	17118	16875	16995	16816	16801	16985						24563		24712
	10.8167	0.8163	0.5667	0.4604	0.3754	0.3295	0.2948	0.0198	0.0178	0.0123	0.013	0.013	0.0069		14769	14756	14819	15086	14406	15159	14808	14979	14980	15283	14489	15443	14725	15493		17154	17329	17479	16835	17117	16896	17133	16879	16966	16819	16803	16956						24529		24700
	10.9833	0.8156	0.5672	0.4598	0.3744	0.3301	0.2944	0.0197	0.0177	0.0128	0.0128	0.0128	0.0071		14740	14758	14786	15039	14394	15143	14815	14960	14982	15225	14496	15403	14686	15521		17117	17302	17427	16844	17099	16868	17127	16827	16975	16766	16750	16951						24532		24935
	11.15	0.8152	0.567	0.4592	0.3748	0.3297	0.2942	0.0203	0.0174	0.0127	0.0128	0.0128	0.0071		14758	14743	14785	14998	14347	15101	14810	14940	14981	15209	14454	15343	14701	15481		17089	17284	17411	16825	17063	16830	17077	16817	16944	16784	16790	16930						24497		24698
	11.3167	0.8155	0.5667	0.4581	0.3739	0.3296	0.2944	0.021	0.0176	0.0128	0.0122	0.0122	0.0073		14740	14752	14780	14982	14343	15106	14773	14932	14995	15238	14430	15383	14656			17045	17219	17397	16807	17051	16824	17132	16764	16888	16753	16737	16880						24491		24709
	11.4833	0.8211	0.566	0.4574	0.3732	0.3293	0.2942	0.0209	0.0177	0.0126	0.012	0.012	0.0072		14685	14689	14681	15121	14422	15125	14870	15021	15036	15273	14506	15462	14655			17072	17195	17514	16902	17057	17003	17369	17088	16911	16943	17036	17217						24537		24679
	11.65	0.8157	0.5668	0.4564	0.373	0.3302	0.293	0.0226	0.0177	0.0129	0.0124	0.0124	0.007		14714	14853	14800	15022	14356	15077	14714	14861	14992	15137	14418	15401	14655			17139	17157	17703	17089	17142	17118	17401	17040	17160	17029	17055	17204						24507
	11.8167	0.8172	0.567	0.4611	0.3742	0.3298	0.2924	0.0227	0.018	0.0109	0.013	0.013	0.0069
	11.9833	0.8168	0.567	0.4637	0.3727	0.3295	0.2923	0.0237	0.0177	0.0107	0.0122	0.0122	0.0071
[truncated: 118 more columns]

## Sheet: Fig 2g Calibration Curve
		Osmotic Pressure (Mpa)	Normalized Volume		Standard deviation		Dataset			Original data,Area in px^2
			5 wt%	10 wt%	5 wt%	10 wt%	5 wt%	10 wt%		2021-03-18																						2021-02-10																2021-03-09
		0.2482	0.8255	0.8584	0.0254	0.0206	2021_03_23	2021-03-23		Droplet 1	Droplet 2	Droplet 3	Droplet 4	Droplet 5	Droplet 6	Droplet 7	Droplet 8	Droplet 9	Droplet 10	Droplet 11	Droplet 12	Droplet 13	Droplet 14	Droplet 15	Droplet 16	Droplet 17	Droplet 18	Droplet 19	Droplet 20	Droplet 21	Droplet 22	Droplet 1	Droplet 2	Droplet 3	Droplet 4	Droplet 5	Droplet 6	Droplet 7	Droplet 8	Droplet 9	Droplet 10	Droplet 11	Droplet 12	Droplet 13	Droplet 14	Droplet 15	Droplet 16	Droplet 1	Droplet 2
		0.4964	0.5722	0.6373	0.0179	0.0486	2021_04_05	2021-06-15
		0.7446	0.4614	0.4969	0.0109	0.0253	2021_02_10	2021-07-15		17911	15802	16996	15909	17970	15592	17772	18824	18508	15790	17967	16837	17192	17892	17369	17017	17908	17837	18000	16693	16168	15067	22416	21915	22765	21886	22312	23734	21958	23226	21780	22107	22101	23249	22367	18626	17595	17262	20049	17959
	Cell Culture Media	0.8389	0.4327		0.0068		2021_02_19	2021-03-16		16665	15151	16021	14998	16750	14799	16584	17591	17220	15181	16755	15884	15987	16655	16249	15900	16683	16572	16727	16217	15747	14909	20806	20301	21098	20270	20688	22106	20338	21592	20129	20462	20488	21599	20705	18552	17491	17282	18611	16894
		1.4892	0.3433	0.3562	0.0122	0.0207	2021_03_09	2021-07-19		15866	14860	15396	14503	15986	14368	15809	16815	16391	14870	15941	15380	15213	15923	15588	15235	15897	15769	15940	15849	15513		19820	19382	20048	19324	19740	21107	19394	20507	19163	19429	19503	20494	19668	18511	17452	17209	17807	16399
		1.9855	0.3199	0.328	0.0104	0.0172	2021_03_18	2021-07-20		15462	14788	15188	14233	15672	14271	15399	16429	15964	14785	15566	15125	14903	15530	15253	14910	15540	15432	15531	15545	15299		19169	18801	19341	18742	19135	20369	18759	19722	18570	18782	18828	19711	18953	18616	17437	17209	17193	16096
		2.4819	0.2955	0.3006	0.0072	0.0123	2021_03_31	2021-03-15		15163	14701	15033	14118	15440	14189	15139	16067	15659	14726	15170	15018	14623	15257	15028	14641	15317	15105	15173	15318	15096		18720	18353	18904	18355	18689	19806	18359	19191	18203	18361	18396	19208	18591	18652	17383	17211	16738	15830
		4.9639	0.2768	0.2769	0.0066	0.0062	2021_06_01	2021-06-01		14911	14684	14841	14022	15289	14093	14942	15766	15302	14694	14985	14942	14384	15079	14864	14497	15037	14848	14914	15169	14991		18432	18126	18643	18101	18449	19409	18085	18804	18003	18078	18133	18821	18335	18612	17377	17193	16447	15683
										14786	14641	14818	13985	15200	14102	14731	15461	15081		14706	14837	14233	14920	14798	14368	14887	14725	14737	14981	14867		17994	17646	18450	17873	18109	18941	17932	18488	17852	17894	17959	18549	18124	18499	17354	17159	16285	15646
										14605	14635	14732	13934	15173	14063	14654	15276	14932		14551	14842	14139	14732	14696	14356	14735	14557	14580	14826	14784		17841	17519	18378	17835	17964	18756	17844	18285	17778	17763	17817	18258	17956	18570	17345	17160	16093	15539
										14530	14588	14690	13855	15071	14040	14512	15094	14739		14480	14791	14047	14614	14701	14230	14609	14354	14401	14712	14679		17707	17281	18246	17783	17862	18568	17803	18168	17750	17710	17686	18096	17879	18471	17263	17139	15886	15502
										14460	14582	14678	13841	15066	13993	14428	14997	14578		14384	14750	13959	14527	14602	14267	14539	14271	14333	14652	14640		17644	17235	18203	17728	17683	18457	17803	18006	17722	17644	17708	18059	17856	18395	17271	17155	15690	15440
										14328	14554	14650	13818	15027	13951	14335	14861	14514		14323	14703	13820	14550	14554	14179	14527	14247	14241	14655	14542		17619	17192	18163	17712	17610	18283	17736	17941	17776	17668	17631	17976	17813	18428	17272	17107	15574	15391
										14256	14510	14620	13782	15010	13929	14272	14837	14499		14198	14678	13848	14449	14574	14105	14403	14159	14224	14524	14574		17774	17389	18212	17739	17651	18243	17760	17925	17773	17756	17636	17969	17860	18404	17264	17205	15452	15337
										14229	14504	14608	13776	14988	13917	14203	14739	14372		14225	14662	13761	14416	14547	14083	14395	14151	14135	14499	14556		17509	17320	18183	17641	17355	17897	17798	17847	17717	17624	17645	17935	17866	18284	17292	17206	15428	15267
										14275	14498	14624	13755	14962	13924	14245	14679	14397		14158	14636	13747	14427	14550	14098	14419	14056	14178	14489	14508		17429	17361	18221	17559	17165	17555	17794	17805	17719	17622	17662	17956	17833	18252	17328	17174	15301	15204
										14184	14474	14569	13742	14925	13894	14212	14604	14268		14084	14623	13703	14397	14541	14066	14363	14027	14093	14433	14429		17408	17588	18274	17328	17210	17130	17811	17731	17562	17410	17730	17846	17807	18231	17323	17160	15274	15168
										14107	14449	14541	13727	14887	13863	14131	14631	14245		14052	14598	13692	14328	14517	14064	14327	14044	14041	14393	14387		17451	17878	18191	17596	17686	17433	17771	17681	17849	17597	17702	17830	17707	18205	17289	17172	15133	15138
										14077	14413	14527	13687	14874	13816	14084	14582	14241		14033	14558	13682	14292	14471	14049	14273	14025	14005	14346	14388		17792	18100	18282	17412	17731	17318	17728	17621	17844	17398	17734	17794	17877	18205	17326	17119	15096	15056
										14045	14416	14513	13674	14843	13794	14034	14513	14246		14037	14521	13653	14257	14434	14009	14225	14015	14002	14334	14347		17747	18119	18284	17376	17961	17327	17826	17259	17850	17281	17702	17822	18008	18187	17319	17112	15078	15018
										14027	14389	14493	13642	14838	13779	14017	14458	14207		14032	14514	13651	14237	14442	13991	14224	13962	13958	14295	14324		17764	18002	18274	17407	17849	17445	17747	17019	17664	17161	17424	17666	17944	18152	17265	17131	15042	15000
										14013	14328	14466	13620	14798	13785	13995	14416	14166		13995	14492	13598	14215	14419	13985	14182	13939	13935	14278	14208		17821	17964	18215	17448	17872	17428	17601	16874	17709	17128	17183	17513	17898	18116	17279	17072	14961	14926
										14007	14305	14445	13592	14768	13730	13955	14367	14126		13970	14446	13585	14185	14382	13974	14174	13885	13942	14270	14167		17852	17846	18191	17556	17820	17710	17904	17488	17659	17473	17559	17889	17867	18111	17276	17090	14941	14915
										13978	14286	14403	13554	14746	13703	13932	14370	14083		13926	14430	13553	14178	14360	13979	14143	13855	13923	14257	14134		17672	17756	18147	17606	17696	17759	17789	17423	17645	17561	17334	17804	17766	18095	17352	17182	14930	14911
										13967	14263	14381	13519	14720		13886	14343	14050		13919	14393	13529	14148	14334	13935	14098	13822	13917	14252	14107		17675	17774	17946	17457	17731	17678	17651	17481	17579	17501	17207	17754		18083	17336	17184	14886	14908
										13938	14247	14362	13532	14709		13865	14338	14029		13888	14389	13501	14130	14322	13923	14098	13797	13911	14234	14153		17649	17729	17867	17404	17626	17557	17033	17072	17597	17298	16556	17354		18105	17257	17137	14911	14881
										13936	14246	14369	13508	14713		13903	14300	14029		13855	14367	13488	14122	14304	13917	14081	13783	13901	14233	14114		17497	17613	17825	17329	17535	17555	17011	17214	17449	17393	16612	17472		18103	17250	17095	14840	14890
										13925	14216	14358	13508	14689		13879	14297	14009		13837	14349	13481	14113	14256	13915	14071	13794	13884	14209	14111		17473	17609	17785	17327	17564	17531	17031	17247	17416	17329	16675	17469		18151	17236	17102	14864	14868
										13908	14205	14320	13485	14648		13853	14299	13992		13826	14343	13456	14103	14280	13873	14051	13765	13889	14172	14104		17467	17546	17667	17207	17520	17448	17195	17402	17466	17361	16780	17437		18088	17225	17086	14880	14897
										13856	14157	14279	13451	14623		13813	14248	13955		13793	14295	13444	14077	14251	13840	14005	13722	13842	14172	14118		17441	17493	17675	17229	17500	17410	16975	17310	17360	17392	16848	17484		18111	17198	17102	14860	14817
										13840	14135	14266	13438	14592		13780	14226	13924		13759	14284	13397	14052	14210	13818	14025	13703	13817	14153	14114		17409	17470	17680	17240	17434	17373	16877	17109	17375	17215	16470	17164		18093	17174	17085	14858	14851
										13832	14111	14263	13424	14597		13770	14187	13905		13752	14263	13370	14039	14212	13811	13992	13688	13831	14123	14099		17331	17422	17708	17222	17358	17307	16997	17156	17304	17129	16627	17262		18072	17137	17032	14796	14829
										13805	14082	14225	13384	14554		13742	14182	13887		13724	14221	13346	13980	14150	13792	13968	13670	13789	14113	14112		17300	17425	17589	17058	17321	17295	17074	17214	17288	17103	16751	17253		18050	17142	17116	14802	14789
										13794	14060	14202	13371	14543		13728	14180	13872		13707	14209	13320	13970	14126	13767	13948	13640	13778	14109	14101		17244	17371	17557	17043	17340	17244	17092	17231	17204	17113	16853	17245		18042	17133	17225	14809	14823
										13788	14051	14184	13341	14503		13704	14157	13840		13673	14207	13291	13975	14095	13754	13916	13619	13757	14083	14096		17256	17357	17553	17055	17285	17162	16927	17060	17224	16989	16619	17045		18075	17144	17060	14789	14805
										13763	14042	14161	13330	14501		13679	14114	13828		13643	14176	13277	13950	14102	13726	13893	13618	13753	14096	14096		17240	17386	17567	17036	17284	17127	17128	17165	17155	17136	16955	17266		18081	17361	17054	14779	14785
										13734	14008	14135	13326	14466		13667	14107	13804		13651	14162	13259	13945	14081	13700	13886	13591	13719	14058	14102		17219	17371	17522	16983	17245	17123	16962	17040	17193	16986	16723	17001		18035	17348	17192	14754	14743
										13721	13982	14136	13309	14454		13662	14090	13800		13606	14130	13221	13917	14066	13689	13886	13577	13716	14051	14092		17261	17363	17545	16992	17240	17093	17074	17026	17190	16978	16730	17014		18041	17321	17180	14744	14724
										13685	13975	14104	13298	14440		13666	14068	13777		13627	14131	13213	13913	14034	13665	13883	13565	13696	14035	14094		17221	17379	17534	16997	17312	17071	17044	17045	17150	16988	16776	17029		18058	17308	17107	14744	14736
										13701	13960	14095	13293	14406		13664	14049	13761		13621	14133	13202	13904	14044	13662	13851	13557	13697	13996	14072		17202	17379	17484	16959	17253	17070	17099	17047	17210	16948	16818	17005		18005	17281	17163	14792	14734
										13666	13935	14087	13266	14400		13615	14047	13736		13595	14082	13192	13873	14018	13643	13841	13553	13661	13989	14075		17199	17348	17546	16940	17262	17052	17124	17006	17193	16964	16834	17026		17992	17270	17105	14766	14730
										13644	13926	14047	13259	14387		13603	14026	13734		13595	14059	13183	13869	13991	13637	13843	13518	13651	13973	14074		17196	17347	17483	16920	17239	17033	17110	17055	17141	16917	16876	17024		17953	17258	17089	14753	14713
										13620	13891	14045	13230	14358		13595	14003	13710		13576	14040	13139	13873	13968	13624	13810	13513	13646	13965	14092		17210	17385	17518	16904	17207	17029	17129	17034	17135	16929	16854	16976		17933	17283	17084	14728	14696
										13614	13893	14030	13201	14327		13581	14026	13747		13597	14026	13150	13892	13951	13668	13819	13511	13653	13934	14100		17225	17399	17485	16905	17221	16998	17160	16995	17180	16935	16833	17001		17937	17249	17057	14783	14741
										13596	13873	14023	13204	14338		13559	14015	13727		13577	14027	13119	13863	13916	13643	13809	13493	13634	13923	14104		17177	17385	17484	16919	17192	16990	17125	16983	17138	16914	16844	17013		17930	17214	17085	14768	14699
										13586	13865	14006	13200	14292		13553	13999	13704		13579	14021	13120	13847	13908	13628	13790	13483	13625	13902	14092		17185	17350	17535	16941	17166	16975	17132	16957	17115	16870	16838	16986		17887	17202		14751	14693
										13576	13856	14020	13173	14315		13555	14006	13688		13568	14008	13117	13835	13904	13639	13811	13496	13623	13880	14123		17204	17304	17525	16915	17197	16997	17111	16917	17142	16880	16823	16985		18142	17192		14788	14714
										13570	13855	14007	13181	14294		13583	13993	13732		13573	14045	13163	13850	13916	13631	13795	13513	13632	13869	14132		17155	17358	17504	16908	17263	16998	17110	16900	17095	16883	16814	16941		18125	17191		14734	14664
										13593	13827	13991	13188	14301		13544	13970	13707		13535	14005	13119	13840	13941	13625	13774	13507	13612	13881	14120		17188	17356	17536	16882	17258	16954	17091	16905	17077	16844	16806	16972		18082	17168		14748	14661
										13575	13829	14018	13169	14300		13521	13979	13726		13579	14003	13073	13873	13905	13640	13778	13468	13617	13844	14122		17156	17362	17490	16894	17249	16941	17085	16889	17108	16842	16820	16970		18061	17164		14740	14655
										13558	13836	13995	13155	14282		13546	13988	13725		13589	14008	13119	13865	13903	13637	13790	13501	13639	13849	14096		17145	17411	17494	16880	17252	16935	17100	16915	17115	16817	16826	16938		18051			14737	14635
										13575	13805	13973	13162	14280		13524	13995	13712		13551	13991	13091	13837	13894	13627	13780	13473	13604	13820	14137		17193	17409	17475	16893	17264	16943	17055	16864	17084	16835	16782	16919		18070			14832	14734
										13562	13801	13994	13142	14295		13536	13996	13724		13580	13994	13105	13875	13901	13662	13772	13491	13613	13812			17156	17409	17467	16848	17191	16885	17070	16884	17061	16795	16785	16890		18034			14807	14714
										13559	13782	13984	13159	14253		13547	13993	13713		13545	14006	13082	13858	13929	13632	13800	13500	13611	13802			17149	17380	17427	16819	17205	16926	17331	17069	17039	16891	16992	17118		17992			14764	14675
										13569	13805	13982	13152	14288		13512	13989	13750		13561	14005	13082	13894	13922	13645	13787	13464	13619	13782			17099	17349	17462	16843	17155	16958	17338	17057	17003	16903	16972	17147		18022			14793	14640
										13542	13781	13976	13143	14273		13508	14004	13723		13546	13999	13046	13856	13908	13630	13794	13469	13608	13792			17103	17312	17468	16843	17178	16956	17300	17038	17001	16894	16986	17132		17998			14715	14575
										13569	13776	13944	13163	14272		13519	14012	13703		13546	13991	13086	13850	13893	13594	13820	13473	13589	13765			17084	17314	17496	16881	17147	16929	17271	17033	16975	16870	16965	17131		17980			14800	14642
										13564	13792	13950	13161	14262		13507	14003	13710		13536	13974	13061	13853	13885	13594	13798	13452	13600	13749			17112	17275	17638	17020	17146	16939	17253	17024	16953	16876	16984	17089		17970			14706	14618
										13558	13775	13954	13151	14286		13532	13994	13740		13545	13983	13082	13895	13878	13639	13826	13466	13635	13736			17188	17375	17609	16999	17339	17061	17225	17033	17171	16956	16927	17123		17947			14818	14662
										13547	13779	13943	13171	14249		13508	14025	13718		13529	13974	13054	13886	13892	13587	13812	13466	13593	13729			17157	17437	17569	17012	17322	17049	17257	17016	17167	16977	16891	17089		17932			14775	14631
										13543	13768	13965	13155	14260		13513	14009	13758		13562	13989	13071	13918	13869	13618	13838	13483	13608	13727			17234	17475	17556	16978	17306	17007	17244	16969	17162	16945	16877	17085		17959			14725	14652
										13560	13760	13978	13172	14249		13547	14013	13727		13536	14004	13072	13895	13858	13573	13844	13479	13600	13768			17204	17432	17526	16958	17286	17007	17198	17005	17129	16922	16875	17023					14690	14645
										13554	13775	13958	13137	14259		13553	13997	13738		13536	14002	13109	13875	13865	13550	13835	13510	13570	13744			17206	17348	17501	16939	17229	16965	17208	16928	17086	16878	16836	17006					14685	14613
										13565	13803	13973	13171	14235		13529	14010	13699		13501	13983	13084	13866	13902	13552	13841	13466	13607	13750			17220	17399	17505	16896	17220	16987	17126	16922	17033	16848	16835	17020					14704	14669
										13531	13795	13961	13144	14239		13546	13997	13730		13542	13999	13083	13896	13884	13557	13817	13463	13614	13751			17177	17372	17516	16894	17203	16911	17120	16889	17045	16847	16851	16983					14693	14678
										13568	13782	13951	13150	14260		13561	13972	13707		13503	13988	13097	13867	13886	13558	13833	13502	13596	13749			17178	17352	17489	16892	17158	16916	17149	16909	17012	16850	16842	16979					14676	14672
										13567	13806	13988	13154	14261		13539	14022	13752		13577	13981	13091	13938	13882	13606	13836	13492	13606	13736			17148	17363	17491	16894	17141	16951	17118	16875	16995	16816	16801	16985					14636	14657
										13549	13798	13976	13149	14250		13524	14015	13702		13568	13970	13073	13905	13896	13593	13814	13464	13627	13741			17154	17329	17479	16835	17117	16896	17133	16879	16966	16819	16803	16956					14769	14756
										13540	13806	13936	13149	14258		13556	14009	13714		13528	13992	13090	13871	13903	13570	13819	13490	13605	13736			17117	17302	17427	16844	17099	16868	17127	16827	16975	16766	16750	16951					14740	14758
										13562	13795	13950	13158	14257		13520	14017	13695		13512	13978	13067	13842	13869	13546	13826	13480	13583	13725			17089	17284	17411	16825	17063	16830	17077	16817	16944	16784	16790	16930					14758	14743
										13553	13787	13980	13143	14273		13579	14002	13738		13571	14003	13120	13902	13915	13622	13826	13514	13631	13727			17045	17219	17397	16807	17051	16824	17132	16764	16888	16753	16737	16880					14740	14752
										13582	13804	13967	13149	14253		13542	14013	13720		13554	13998	13096	13892	13906	13586	13803	13519	13595				17072	17195	17514	16902	17057	17003	17369	17088	16911	16943	17036	17217					14685	14689
										13544	13794	13954	13148	14250		13521	14012	13715		13524	13984	13087	13869	13868	13581	13834	13498	13607				17139	17157	17703	17089	17142	17118	17401	17040	17160	17029	17055	17204					14714	14853
[truncated: 77 more columns]

## Sheet: Fig 2h Calibration Curve,size
		Osmotic Pressure (Mpa)	Normalized Volume		Standard deviation		Dataset			Original data,Area in px^2
			R0 = 22 µm	R0 = 39.5 µm	R0 = 22 µm	R0 = 39.5 µm	R0 = 22 µm	R0 = 39.5 µm		2022-03-30																		2022-04-14
		0.4964	0.5484	0.5722	0.0289	0.0179	2022-04-04	2021-06-15		Droplet 1	Droplet 2	Droplet 3	Droplet 4	Droplet 5	Droplet 6	Droplet 7	Droplet 8	Droplet 9	Droplet 10	Droplet 11	Droplet 12	Droplet 13	Droplet 14	Droplet 15	Droplet 16	Droplet 17	Droplet 18	Droplet 1	Droplet 2	Droplet 3	Droplet 4	Droplet 5	Droplet 6	Droplet 7	Droplet 8	Droplet 9	Droplet 10	Droplet 11	Droplet 12	Droplet 13	Droplet 14	Droplet 15	Droplet 16	Droplet 17	Droplet 18	Droplet 19	Droplet 20	Droplet 21	Droplet 22
		0.7446	0.4626	0.4614	0.025	0.0109	2022-04-14	2021-07-15
		1.4892	0.3516	0.3433	0.0203	0.0122	2022-03-30	2021-07-19		3060	2925	3100	3339	2812	3179	3222	3095	3031	3121	2851	3103	3057	2880		2902	2931	3002	3363	3436	3702	3180	3326	3121	3555	3426	3430	3473	3333	3689	3493	3344	3312	3277	3730	3581	3633	3551	3647	3131
		1.9852	0.3197	0.3199	0.019	0.0104	2022-04-05	2021-07-20		2998	2813	3023	3236	2722	3065	3093	2979	2875	2995	2709	2960	2879	2755		2779	2741	2921	3273	3365	3577	3090	3211	3065	3440	3273	3349	3369	3232	3537	3399	3280	3247	3175	3585	3469	3529	3424	3496	3060
										2950	2727	2946	3160	2654	2993	3023	2911	2841	2938	2626	2945	2854	2706		2697	2685	2913	3219	3323	3542	3074	3187	3046	3383	3225	3293	3317	3211	3485	3378	3273	3240	3144	3539	3417	3484	3375	3454	3029
										2920	2689	2918	3120	2615	2954	2981	2878	2837	2933	2573	2861	2821	2685		2646	2592	2910	3218	3315	3526	3062	3181	3047	3370	3185	3267	3320	3199	3472	3368	3278	3263	3133	3490	3396	3477	3373	3430	3015
										2911	2676	2893	3103	2582	2925	2950	2861	2804	2862	2524	2805	2754	2657		2636	2553	2893	3224	3330	3519	3071	3169	3048	3374	3165	3285	3322	3211	3452	3366	3283	3254	3132	3472	3399	3459	3362	3422	3030
										2885	2646	2866	3074	2575	2900	2947	2837	2784	2851	2510	2787	2786	2656		2596	2536	2879	3238	3335	3533	3078	3185	3064	3363	3161	3288	3331	3213	3458	3373	3280	3264	3125	3474	3395	3479	3369	3428	3029
										2877	2624	2857	3060	2558	2878	2920	2825	2769	2852	2516	2762	2747	2641		2580	2551	2883	3238	3348	3543	3096	3187	3048	3375	3165	3280	3327	3217	3455	3366	3298	3273	3135	3468	3396	3489	3368	3419	3033
										2870	2616	2841	3051	2574	2880	2898	2827	2761	2852	2511	2760	2739	2623		2575	2519	2876	3243	3335	3554	3072	3189	3059	3366	3157	3297	3333	3222	3441	3391	3305	3264	3138	3461	3402	3484	3377	3424	3030
										2874	2605	2861	3031	2538	2875	2899	2808	2775	2851	2473	2756	2726	2634		2550	2508	2878	3232	3338	3547	3085	3180	3055	3374	3158	3305	3334	3229	3460	3388	3300	3262	3133	3482	3404	3486	3376	3424	3023
										2850	2604	2841	3030	2545	2865	2885	2802	2749	2852	2452	2732	2729	2623		2554	2513	2870	3239	3346	3536	3082	3187	3057	3382	3170	3283	3327	3219	3449	3396	3304	3273	3133	3468	3406	3486	3369	3438	3038
										2846	2584	2838	3031	2527	2874	2885	2794	2745	2830	2456	2733	2702	2623		2543	2503	2877	3238	3336	3543	3084	3181	3065	3371	3150	3286	3331	3227	3453	3389	3304	3269	3143	3469	3387	3475	3375	3438	3043
										2840	2570	2855	3026	2545	2860	2880	2797	2752	2850	2452	2726	2694	2630		2535	2498	2883	3237	3351	3677	3093	3184	3066	3382	3378	3301	3335	3237	3450	3545	3298	3282	3137	3470	3396	3479	3540	3427	3032
										2843	2561	2836	3005	2531	2858	2885	2789	2744	2833	2447	2735	2711	2629		2550	2514	2873	3235	3324	3531	3084	3182	3066	3369	3137	3292	3332	3217	3451	3385	3299	3278	3134	3463	3397	3494	3360	3424	3024
										2831	2564	2847	3016	2540	2856	2871	2801	2738	2843	2459	2730	2701	2620		2541	2511	2868	3231	3344	3520	3078	3195	3062	3360	3141	3297	3327	3232	3451	3426	3304	3273	3132	3462	3392	3484	3376	3422	3029
										2832	2551	2838	3008	2533	2858	2871	2797	2708	2837	2441	2730	2692	2623			2502	2857	3229	3336	3529	3068	3178	3061	3367	3130	3289	3330	3220	3440	3374	3308	3280	3133	3466	3396	3476	3371	3418	3019
										2822	2560	2838	2996	2528	2848	2849	2784	2716	2867	2442	2732	2691	2627			2501	2867	3228	3340	3520	3070	3186	3061	3360	3133	3296	3327	3233	3446	3377	3305	3263	3131	3461	3389	3482	3366	3414	3024
										2842	2552	2835	2983	2543	2848	2849	2803	2716	2846	2430	2730	2674	2628			2508	2840	3232	3347	3508	3067	3178	3050	3361	3121	3300	3323	3212	3427	3370	3292	3268	3134	3456	3397	3470	3360	3412	3028
										2811	2554	2821	2977	2520	2856	2848	2802	2739	2841	2421	2723	2670	2602			2496	2864	3231	3347	3501	3064	3179	3048	3360	3120	3294	3320	3208	3439	3371	3298	3264	3123	3462	3376	3464	3369	3417	3021
										2810	2555	2813	2966	2510	2818	2845	2781	2706	2857	2420	2732	2671	2602			2511	2843	3220	3338	3495	3074	3174	3070	3351	3123	3293	3323	3217	3431	3362	3298	3256	3115	3456	3386	3467	3352	3402	3021
										2809	2541	2796	2983	2527	2830	2830	2806	2706	2850	2416	2720	2634	2584			2490	2846	3207	3347	3497	3062	3171	3064	3349	3124	3280	3315	3206	3424	3355	3295	3255	3124	3449	3368	3475	3342	3401	3006
										2811	2538	2804	2970	2531	2832	2841	2787	2691	2832	2414	2714	2667	2587			2493	2830	3225	3330	3504	3062	3173	3056	3352	3119	3282	3315	3207	3429	3360	3292	3263	3118	3445	3375	3466	3345	3390	3007
										2815	2541	2819	2976	2508	2823	2848	2769	2691	2825	2407	2698	2672	2586			2468	2834	3199	3318	3506	3058	3160	3046	3354	3116	3275	3324	3194	3416	3360	3297	3260	3108	3452	3371	3469	3349	3403	3002
										2816	2539	2811	2975	2508	2821	2834	2764	2705	2835	2406	2732	2674	2587			2475	2836	3214	3324	3483	3051	3145	3050	3340	3106	3271	3301	3187	3423	3363	3279	3245	3105	3441	3373	3461	3343	3404	3003
										2803	2531	2806	2975	2509	2818	2835	2764	2669	2845	2402	2702	2663	2604			2468	2832	3205	3325	3478	3058	3161	3047	3337	3109	3264	3288	3186	3417	3354	3275	3256	3101	3440	3369	3472	3343	3402	3001
										2799	2520	2811	2962	2512	2817	2836	2775	2697	2818	2408	2726	2665	2594			2470	2815	3215	3318	3475	3049	3156	3047	3336	3116	3270	3298	3184	3410	3357	3279	3237	3105	3433	3356	3466	3340	3389	2991
										2796	2525	2798	2956	2493	2808	2828	2771	2697	2832	2407	2718	2640	2578			2462	2826	3197	3330	3483	3049	3144	3042	3338	3114	3269	3304	3193	3418	3343	3275	3254	3103	3429	3348	3475	3337	3389	2993
										2804	2523	2791	2970	2486	2808	2815	2767	2685	2802	2395	2719	2638	2582			2457	2810	3204	3326	3476	3043	3138	3032	3334	3103	3270	3281	3186	3399	3334	3286	3232	3107	3427	3360	3462	3338	3378	2988
										2804	2513	2770	2959	2486	2806	2817	2767	2669	2821	2389	2710	2649	2579			2455	2801	3185	3321	3488	3046	3135	3048	3347	3080	3269	3286	3174	3397	3338	3262	3235	3106	3423	3359	3466	3324	3385	2970
										2798	2533	2784	2949	2510	2794	2815	2773	2671	2803	2402	2716	2645	2565			2451	2807	3187	3301	3495	3035	3139	3047	3334	3098	3262	3279	3178	3389	3332	3268	3229	3106	3414	3348	3463	3320	3372	2979
										2781	2511	2770	2952	2492	2810	2821	2762	2689	2803	2401	2699	2632	2582			2451	2808	3186	3306	3478	3048	3128	3038	3312	3086	3236	3276	3196	3399	3327	3276	3243	3094	3427	3355	3447	3335	3380	2973
										2785	2522	2773	2958	2485	2796	2808	2766	2663	2822	2392	2710	2638	2570			2446	2799	3200	3315	3481	3045	3128	3040	3320	3087	3255	3287	3186	3393	3343	3260	3246	3094	3420	3354	3453	3338	3372	2979
										2793	2502	2768	2945	2480	2790	2807	2750	2655	2803	2377	2718	2628	2571			2441	2799	3182	3304	3479	3033	3126	3034	3299	3092	3247	3287	3172	3393	3344	3274	3245	3083	3395	3351	3461	3330	3356	2974
										2787	2493	2773	2947	2465	2802	2800	2745	2663	2810	2384	2694	2624	2574			2451	2796	3183	3293	3511	3061	3132	3043	3318	3071	3247	3276	3176	3386	3337	3250	3234	3073	3396	3351	3452	3327	3368	2959
										2778	2498	2764	2940	2461	2778	2792	2736	2648	2790	2402	2684	2632	2569			2433	2795	3179	3308	3483	3044	3133	3036	3327	3253	3237	3271	3174	3394	3505	3256	3235	3076	3404	3333	3447	3328	3367	2976
										2774	2496	2761	2933	2474	2793	2797	2738	2647	2803	2384	2690	2627	2548			2421	2806	3189	3289	3476	3031	3129	3043	3329	3131	3243	3267	3172	3380	3370	3265	3218	3076	3389	3329	3444	3360	3374	2969
										2784	2490	2756	2947	2466	2773	2793	2724	2660	2808	2391	2692	2624	2563			2435	2800	3176	3289	3463	3046	3132	3031	3308	3067	3222	3264	3151	3378	3312	3241	3219	3071	3398	3328	3444	3303	3357	2967
										2771	2500	2762	2931	2468	2775	2782	2723	2650	2766	2397	2691	2620	2559			2434	2778	3214	3288	3472	3311	3129	3035	3305	3079	3237	3266	3158	3370	3308	3242	3223	3072	3393	3320	3456	3302	3352	2956
										2772	2479	2762	2923	2459	2768	2791	2733	2640	2809	2391	2679	2623	2562			2438	2800	3158	3281	3636	3130	3122	3033	3279	3070	3232	3261	3155	3377	3309	3245	3223	3067	3392	3322	3436	3299	3348	2951
										2774	2483	2756	2929	2449	2770	2785	2737	2635	2789	2385	2693	2619	2548			2431	2801	3144	3270	3431	2997	3119	3025	3299	3060	3227	3265	3152	3364	3313	3229	3194	3067	3381	3318	3429	3291	3343	2943
										2765	2494	2740	2922	2468	2754	2781	2717	2646	2774	2371	2663	2613	2553			2435	2793	3177	3271	3460	2994	3118	3011	3300	3059	3227	3253	3153	3361	3309	3241	3205	3059	3369	3315	3419	3290	3346	2957
										2761	2493	2755	2925	2453	2763	2780	2722	2634	2790	2375	2672	2608	2549			2423	2779	3152	3266	3446	2995	3112	3013	3296	3054	3224	3245	3146	3363	3310	3240	3211	3052	3374	3315	3422	3289	3340	2941
										2766	2490	2742	2918	2459	2770	2783	2724	2616	2787	2378	2684	2605	2547			2422	2785	3141	3273	3480	2983	3115	3006	3273	3057	3225	3239	3148	3347	3294	3216	3209	3056	3370	3305	3420	3277	3335	2934
										2759	2491	2741	2919	2462	2756	2770	2728	2640	2782	2373	2674	2619	2545			2413	2786	3119	3265	3565	2993	3107	3019	3284	3038	3207	3240	3147	3350	3294	3223	3197	3052	3369	3299	3420	3281	3325	2920
										2759	2482	2742	2915	2452	2751	2780	2721	2632	2760	2365	2672	2602	2538			2433	2776	3122	3242	3383	2978	3098	2995	3270	3045	3202	3232	3144	3346	3295	3232	3191	3049	3358	3298	3412	3268	3333	2934
										2764	2489	2745	2917	2450	2753	2785	2719	2625	2761	2368	2674	2598	2541			2419	2760	3119	3244	3383	2973	3086	2997	3266	3026	3198	3217	3141	3347	3274	3211	3191	3047	3357	3291	3422	3260	3320	2921
										2753	2472	2727	2910	2430	2748	2782	2710	2614	2757	2361	2662	2596	2545			2419	2767	3109	3243	3389	2975	3089	2986	3270	3029	3188	3224	3134	3346	3265	3197	3170	3025	3358	3292	3401	3255	3322	2912
										2758	2467	2727	2888	2435	2742	2774	2708	2613	2745	2371	2655	2594	2539			2408	2770	3110	3255	3374	2968	3081	3005	3255	3031	3199	3222	3117	3332	3261	3212	3168	3027	3356	3280	3398	3261	3294	2908
										2750	2465	2734	2893	2439	2739	2741	2696	2611	2743	2358	2649	2592	2537			2394	2772	3116	3240	3378	2973	3076	2986	3251	3026	3198	3215	3118	3340	3280	3199	3171	3027	3344	3281	3397	3244	3303	2916
										2742	2458	2733	2902	2433	2726	2764	2700	2601	2765	2353	2650	2593	2535			2403	2758	3114	3239	3379	2966	3059	2989	3262	3009	3193	3204	3108	3317	3250	3193	3169	3036	3336	3272	3387	3256	3295
										2749	2458	2704	2898	2428	2731	2760	2678	2606	2758	2358	2661	2589	2534			2418	2753	3103	3227	3365	2957	3060	2985	3258	3008	3187	3206	3109	3320	3252	3189	3155	3006	3331	3267	3381	3244	3293
										2735	2447	2711	2900	2431	2712	2739	2676	2609	2725	2357	2650	2585	2537			2409	2753	3090	3224	3362	2959	3054	2993	3251	3017	3166	3203	3110	3328	3247	3193	3156	3021	3319	3262	3376	3222	3303
										2764	2447	2706	2897	2419	2728	2743	2696	2587	2751	2348	2651	2580	2516			2413	2751	3098	3224	3352	2955	3057	2991	3234	3008	3168	3184	3084	3321	3255	3190	3155	3017	3315	3259	3376	3232	3287
										2742	2449	2708	2897	2422	2709	2749	2678	2599	2725	2352	2641	2572	2537			2398	2766	3094	3228	3359	2952	3071	2980	3240	2993	3172	3183	3101	3322	3238	3191	3158	3013	3318	3250	3362	3231	3292
										2737	2442	2704	2895	2424	2715	2748	2679	2583	2735	2362	2643	2581	2511			2399	2744	3085	3207	3354	2951	3057	2970	3221	2992	3156	3188	3097	3311	3243	3182	3147	2996	3305	3249	3359	3234	3279
										2715	2435	2695	2887	2425	2696	2756	2685	2578	2729	2340	2633	2554	2515			2382	2752	3080	3222	3337	2943	3056	2958	3226	2992	3153	3190	3097	3307	3238	3170	3147	3009	3315	3259	3374	3226	3277
										2733	2444	2704	2899	2408	2710	2731	2677	2580	2730	2344	2627	2551	2515			2390	2743	3088	3210	3349	2952	3055	2963	3231	3000	3155	3189	3089	3314	3244	3175	3147	3004	3308	3247	3365	3229	3285
										2724	2443	2696	2862	2402	2701	2730	2661	2581	2723	2345	2634	2566	2510			2375	2749	3093	3217	3348	2937	3051	2971	3223	2992	3160	3198	3084	3310	3232	3170	3148	3003	3306	3248	3378	3218	3293
										2723	2433	2695	2875	2417	2705	2729	2672	2550	2723	2335	2636	2562	2512			2379	2734	3087	3216	3338	2944	3037	2962	3221	2997	3164	3188	3088	3320	3235	3184	3145	2995	3319	3255	3364	3206	3289
										2716	2435	2706	2870	2405	2695	2737	2670	2589	2706	2338	2627	2570	2519			2381	2741	3073	3213	3337	2949	3050	2968	3228	2992	3164	3183	3082	3305	3238	3176	3146	2992	3309	3237	3355	3218	3274
										2729	2429	2677	2874	2409	2698	2739	2660	2569	2699	2345	2633	2577	2514			2366	2752	3081	3211	3345	2940	3048	2959	3219	2980	3151	3179	3074	3297	3230	3167	3139	2986	3298	3239	3368	3222	3272
										2732	2438	2680	2878	2404	2686	2723	2662	2583	2705	2317	2618	2557	2509			2384	2745	3061	3200	3335	2943	3059	2961	3211	2980	3155	3179	3075	3296	3235	3170	3132	3001	3298	3241	3353	3220	3264
										2718	2440	2692	2874	2411	2678	2737	2664	2547	2716	2334	2626	2569	2506			2386	2735	3077	3209	3328	2944	3036	2959	3217	2980	3128	3175	3077	3300	3222	3149	3135	2985	3300	3245	3346	3203	3255
										2723	2436	2689	2870	2408	2691	2712	2672	2571	2701	2329	2613	2561	2516			2377	2736	3070	3215	3333	2922	3028	2955	3214	2976	3135	3174	3064	3285	3210	3152	3136	2985	3288	3237	3351	3205	3266
										2724	2432	2675	2873	2402	2686	2720	2663	2553	2694	2335	2609	2559	2517			2374	2731	3076	3196	3337	2926	3038	2950	3209	2978	3144	3169	3073	3281	3217	3151	3129	2978	3298	3231	3350	3206	3259
										2712	2428	2669	2864	2408	2677	2719	2648	2553	2686	2333	2613	2549	2504			2372	2732	3071	3208	3337	2923	3040	2951	3222	2978	3135	3187	3075	3289	3226	3156	3136	2988	3309	3244	3357	3204	3271
										2720	2410	2683	2866	2399	2685	2725	2655	2543	2713	2329	2600	2554	2498			2366	2725	3064	3190	3322	2932	3029	2962	3200	2981	3130	3160	3070	3286	3211	3134	3127	2972	3294	3235	3341	3193	3264
										2709	2417	2688	2861	2392	2678	2726	2666	2560	2704	2321	2604	2549	2511			2372	2737	3045	3188	3326	2929	3026	2938	3197	2977	3134	3168	3059	3288	3226	3147	3120	2971	3291	3232	3346	3199	3257
										2701	2414	2668	2850	2389	2649	2711	2643	2555	2688	2338	2628	2548	2512			2362	2723	3059	3196	3336	2917	3020	2956	3201	2976	3139	3160	3073	3283	3226	3137	3135		3292	3226	3360	3192	3258
										2699	2417	2678	2854	2387	2678	2712	2656	2549	2685	2325	2610	2544	2499			2363	2720	3077	3179	3321	2915	3023	2950	3210	2965	3134	3159	3050	3280	3214	3161	3132		3280	3221	3334	3189	3243
										2706	2413	2653	2843	2377	2662	2689	2644	2539	2671	2318	2594	2530	2491			2375	2719	3064	3186	3321	2916	3013	2949	3206	2970	3130	3166	3067	3283	3208	3151	3131		3294	3226	3353	3193	3251
										2695	2405	2669	2848	2373	2681	2688	2630	2553	2674	2325	2600	2530	2478			2348	2736	3058	3190	3325	2914	3028	2948	3203	2957	3136	3168	3061	3286	3209	3154	3129		3282	3211	3334	3191	3247
										2708	2412	2663	2846	2379	2676	2696	2641	2537	2688	2314	2600	2530	2491			2344	2719	3058	3183	3319	2916	3022	2939	3195	2973	3145	3159	3047	3271	3203	3138	3127		3278	3208	3341	3191	3241
										2694	2412	2673	2827	2390	2671	2703	2644	2547	2666	2315	2609	2534	2491			2357	2721	3036	3176	3315	2923	3039	2938	3210	2939	3125	3166	3064	3277	3197	3144	3124		3292	3218	3330	3195	3252
										2700	2415	2663	2847	2376	2672	2697	2642	2544	2687	2315	2603	2531	2502			2344	2705	3051	3182	3310		3038	2939	3191	2956	3108	3158	3055	3276	3209	3144	3113		3271	3221	3329	3188	3235
										2689	2410	2667	2840	2371	2668	2704	2650	2560	2689	2311	2604	2536	2501			2357	2708	3051	3189	3310		3029	2933	3195	2964	3126	3155	3058	3276	3196	3117	3128		3280	3215	3330	3194	3234
										2685	2400	2667	2826	2358	2665	2692	2624	2539	2673	2306	2600	2518	2487			2363	2718	3049	3173	3314		3005	2935	3197	2943	3125	3146	3061	3275	3188	3139	3124		3274	3213	3340	3178	3249
										2696	2403	2656	2831	2340	2668	2700	2627	2528	2663	2322	2597	2521	2490			2353	2714	3054	3169	3309		3018	2932	3196	2967	3116	3151	3050	3279	3195	3135	3110		3279	3226	3334	3190	3244
										2683	2401	2653	2836	2361	2643	2674	2611	2528	2672	2314	2598	2536	2479			2347	2696	3046	3180	3326		3020	2927	3199	2959	3125	3150	3063	3272	3201	3144	3106		3272	3213	3326	3190	3243
										2687	2410	2653	2825	2353	2659	2683	2620	2533	2668	2317	2603	2531	2487			2363	2700	3069	3174	3314		3012	2945	3180	2960	3117	3146	3061	3266	3191	3131	3114		3276	3208	3330	3184	3236
										2691	2395	2649	2824	2361	2655	2688	2628	2520	2664	2303	2600	2521	2487			2343	2711	3042	3164	3304		3002	2929	3188	2952	3116	3151	3049	3266	3201	3116	3120		3271	3200	3333	3178	3248
										2686	2396	2671	2822	2377	2660	2677	2614	2517	2666	2317	2596	2529	2488			2338	2692	3052	3170	3304		3006	2921	3180	2949	3097	3148	3055	3271	3205	3143	3112		3265	3211	3340	3182	3231
										2677	2392	2657	2826	2378	2639	2680	2621	2524	2672	2305	2601	2527	2474			2354	2715	3051	3166	3311		3006	2927	3184	2954	3109	3135	3034	3262	3204	3126	3116		3269	3218	3320	3172	3248
										2681	2388	2656	2821	2355	2646	2695	2630	2538	2665	2310	2605	2525	2495			2359	2696	3079	3168	3306		3003	2934	3182	2944	3113	3136	3041	3256	3191	3118	3096		3260	3202	3330	3175	3238
										2674	2380	2648	2819	2363	2657	2684	2622	2512	2649	2302	2588	2530	2480			2354	2715	3068	3164	3307		3008	2933	3189	2948	3104	3134	3065	3272	3192	3130	3104		3269	3220	3332	3193	3243
										2697	2398	2647	2820	2379	2643	2683	2616	2524	2663	2307	2579	2524	2488			2360	2700	3050	3177	3306		3007	2917	3186	2969	3120	3136	3052	3265	3212	3137	3117		3268	3208	3322	3176	3238
										2668	2379	2659	2821	2368	2641	2678	2603	2513	2659	2310	2604	2520	2471			2348	2699	3048	3174	3300		3014	2935	3196	2955	3119	3135	3032	3257	3194	3128	3116		3256	3210	3331	3187	3225
										2692	2399	2657	2819	2364	2656	2675	2622	2520	2671	2308	2591	2528	2490			2338	2693	3056	3172	3303		3001	2934	3188	2950	3115	3134	3031	3260	3185	3126	3099		3259	3205	3327	3187	3230
										2680	2385	2641	2815	2368	2644	2668	2598	2501	2671	2295	2590	2521	2477			2345	2700	3060	3165	3310		3011	2930	3198	2946	3132	3144	3033	3259	3202	3145	3099		3265	3212	3332	3183	3238
										2679	2392	2654	2804	2369	2648	2678	2620	2513	2672	2296	2582	2515	2479			2345	2699	3062	3167	3302		3012	2921	3167	2959	3118	3135	3036	3251	3203	3136	3110		3259	3205	3320	3180	3230
										2686	2393	2669	2812	2385	2657	2676	2611	2518	2654	2314	2578	2522	2486			2357	2699	3058	3160	3310		3016	2937	3184	2949	3122	3130	3055	3275	3194	3124	3106		3262	3205	3318	3184	3235
										2669	2388	2660	2822	2365	2642	2673	2604	2527	2654	2298	2588	2515	2469			2346	2666	3052	3160	3304		3005	2923	3173	2941	3112	3138	3043	3253	3198	3128	3106		3257	3207	3315	3183	3227
										2678	2380	2656	2817	2368	2656	2678	2611	2509	2653	2290	2584	2518	2473			2348	2688	3054	3172	3297		2992	2931	3170	2940	3102	3139	3041	3257	3192	3119	3095		3249	3198	3335	3180	3235
										2669	2400	2645	2808	2366	2651	2667	2610	2531	2660	2297	2595	2523	2473			2357	2680	3036	3159	3304		2997	2923	3163	2952	3105	3135	3038	3250	3189	3120	3092		3253	3194	3318	3170	3231
										2672	2378	2661	2811	2371	2642	2667	2618	2524	2650	2275	2585	2524	2477			2360	2697	3051	3157	3307		3001	2927	3182	2939	3095	3142	3040	3265	3198	3107	3120		3268	3196	3324	3186	3235
										2666	2393	2650	2828	2364	2655	2666	2602	2517	2624	2288	2592	2491	2473			2347	2701	3031	3154	3301		3024	2915	3186	2941	3105	3145	3043	3266	3185	3131	3095		3256	3199	3310	3176	3242
										2666	2384	2637	2805	2357	2640	2660	2622	2515	2665	2291	2586	2516	2466			2346	2691	3046	3161	3309		3009	2928	3175	2937	3113	3136	3044	3257	3191	3133	3093		3257	3206	3342	3173	3229
										2671	2378	2634	2810	2358	2643	2667	2593	2507	2645	2296	2580	2520	2470			2333	2687	3050	3159	3288		2994	2912	3185	2948	3105	3143	3035	3256	3187	3120	3090		3261	3198	3321	3171	3233
										2658	2394	2627	2813	2368	2634	2661	2608	2501	2650	2288	2588	2522	2474			2335	2691	3064	3171	3299		3004	2938	3168	2957	3107	3123	3049	3258	3191	3124	3083		3252	3192	3333	3182	3220
										2679	2388	2638	2815	2362	2655	2675	2582	2501	2666	2293	2585	2516	2472			2343	2692	3046	3165	3306		3001	2925	3178	2952	3110	3147	3049	3263	3193	3109	3117		3264	3206	3323	3175	3238
										2667	2389	2633	2821	2351	2630	2662	2616	2521	2645	2303	2582	2521	2468			2348	2671	3042	3156	3312		3004	2940	3188	2945	3116	3142	3045	3266	3194	3137	3108		3270	3211	3333	3181	3238
										2663	2381	2626	2809	2351	2629	2666	2596	2511	2649	2305	2576	2511	2477			2347	2675	3040	3166	3291		3013	2917	3177	2939	3117	3140	3049	3251	3185	3113	3099		3269	3194	3321	3179	3234
										2669	2376	2646	2796	2361	2646	2661	2603	2508	2659	2296	2576	2506	2472			2333	2683	3051	3175	3304		3003	2933	3175	2942	3108	3140	3046	3260	3194	3119	3099		3276	3189	3328	3180	3229
										2667	2382	2655	2793	2363	2654	2649	2614	2494	2642	2283	2574	2500	2466			2333	2683	3042	3164	3302		3005	2944	3174	2939	3105	3127	3038	3256	3187	3120	3098		3268	3200	3341	3171	3238
										2659	2370	2634	2805	2359	2621	2670	2582	2508	2634	2291	2574	2507	2473			2334	2690	3039	3168	3307		3004	2928	3192	2915	3107	3145	3053	3251	3167	3125	3098		3263	3215	3331	3156	3241
										2666	2385	2643	2798	2345	2649	2661	2606	2516	2635	2299	2580	2506	2459			2328	2679	3050	3168	3311		3010	2916	3189	2950	3109	3146	3051	3263	3201	3119	3112		3276	3220	3321	3187	3239
										2661	2377	2637	2805	2356	2629	2660	2607	2493	2644	2299	2582	2517	2473			2320	2688	3053	3161	3298		3008	2931	3187	2947	3099	3143	3056	3264	3202	3128	3099		3271	3213	3329	3192	3240
										2657	2366	2638	2811	2355	2637	2657	2597	2504	2624	2296	2578	2510	2462			2335	2699	3040	3156	3300		2994	2937	3191	2942	3094	3152	3047	3264	3194	3130	3098		3269	3197	3322	3171	3244
										2655	2377	2640	2812	2347	2643	2664	2590	2509	2641	2279	2569	2506	2467			2329	2683	3053	3167	3291		3001	2933	3182	2940	3108	3130	3045	3256	3200	3111	3103		3261	3197	3327	3175	3242
										2658	2373	2646	2802	2355	2642	2662	2595	2502	2639	2287	2579	2503	2470			2323	2695	3041	3165	3307		2997	2933	3181	2942	3108	3145	3051	3253	3249	3115	3112		3270	3202	3315	3196	3241
										2650	2380	2644	2799	2359	2624	2645	2607	2501	2656	2301	2576	2506	2466			2339	2688	3051	3157	3314		3012	2935	3185	2960	3103	3138	3045	3269	3189	3114	3112		3263	3210	3319	3189	3248
										2657	2384	2620	2797	2355	2642	2663	2599	2511	2639	2288	2590	2510	2465			2330	2694	3061	3171	3301		3005	2930	3194	2948	3111	3141	3041	3255	3186	3125	3091		3271	3199	3324	3184	3245
										2655	2371	2660	2796	2360	2646	2645	2613	2499	2640	2286	2577	2509	2464			2339	2690	3053	3170	3306		3020	2927	3172	2955	3107	3125	3045	3259	3204	3112	3087		3280	3205	3356	3189	3246
										2652	2385	2649	2796	2343	2625	2668	2593	2510	2650	2296	2582	2503	2467			2334	2679	3049	3167	3306		3013	2926	3178	2954	3110	3139	3049	3270	3199	3127	3118		3271	3211	3334	3177	3249
										2654	2383	2639	2805	2365	2628	2650	2607	2500	2642	2293	2561	2515	2471			2340	2686	3062	3154	3304		2987	2930	3159	2948	3094	3143	3057	3272	3204	3117	3107		3272	3209	3335	3186	3242
										2661	2370	2647	2787	2353	2631	2658	2588	2513	2641	2296	2558	2516	2474			2341	2679	3050	3168	3294		2999	2930	3181	2952	3115	3147	3050	3253	3187	3122	3102		3276	3213	3343	3174	3242
										2644	2373	2631	2813	2361	2620	2648	2597	2500	2643	2294	2577	2513	2462			2331	2686	3054	3155	3286		3008	2930	3186	2955	3104	3135	3042	3260	3194	3117	3104		3270	3214	3327	3185	3244
										2659	2371	2653	2797	2343	2637	2648	2600	2513	2628	2294	2580	2527	2475			2345	2679	3049	3161	3302		2988	2927	3159	2959	3100	3140	3049	3245	3203	3105	3099		3274	3197	3328	3180	3226
										2652	2380	2626	2789	2352	2637	2648	2593	2493	2641	2308	2564	2507	2469			2328	2691	3037	3143	3302		3012	2931	3176	2952	3103	3150	3052	3257	3190	3107	3125		3263	3218	3313	3179	3225
										2648	2384	2666	2798	2351	2631	2644	2595	2497	2643	2301	2582	2503	2462			2338	2693	3058	3178	3306		3007	2937	3175	2947	3085	3135	3040	3256	3198	3119	3104		3253	3196	3334	3179	3239
										2648	2373	2632	2798	2356	2643	2648	2618	2510	2639	2284	2587	2504	2489			2346	2674	3043	3156	3287		3022	2926	3191	2944	3089	3141	3045	3262	3185	3113	3094		3262	3201	3320	3177	3238
										2656	2383	2639	2795	2363	2622	2644	2596	2499	2638	2278	2589	2506	2460			2335	2671	3043	3174	3305		2998	2933	3175	2937	3114	3124	3067	3273	3169	3138	3104		3268	3212	3337	3175	3258
										2644	2359	2634	2787	2351	2622	2658	2599	2503	2628	2283	2578	2500	2457			2336	2680	3026	3170	3299		3002	2925	3181	2961	3085	3150	3043	3257	3188	3101	3111		3260	3202	3322	3183	3244
										2638	2363	2637	2812	2363	2648	2630	2607	2498	2639	2284	2582	2494	2461			2321	2690	3045	3161	3296		3016	2926	3173	2949	3110	3152	3054	3274	3192	3122	3097		3260	3204	3332	3182	3243
										2653	2373	2633	2787	2350	2624	2629	2589	2508	2639	2282	2587	2497	2473			2328	2669	3056	3170	3283		3010	2938	3180	2932	3106	3133	3056	3262	3196	3115	3098		3259	3212	3333	3188	3246
										2654	2363	2651	2795	2341	2630	2635	2602	2511	2645	2284	2586	2498	2465			2324	2669	3042	3157	3309		3000	2931	3177	2936	3098	3151	3052	3262	3195	3120	3101		3267	3199	3324	3175	3224
										2655	2366	2632	2798	2351	2615	2637	2615	2484	2632	2279	2579	2495	2469			2320	2678	3046	3164	3298		3014	2912	3176	2943	3096	3118	3045	3249	3188	3126	3106		3271	3188	3320	3174	3231
										2650	2373	2628	2776	2347	2635	2637	2599	2504	2614	2279	2580	2513	2475			2327	2692	3056	3159	3281		3005	2939	3182	2956	3112	3144	3052	3267	3173	3131	3100		3260	3200	3344	3189	3223
										2648	2366	2622	2782	2349	2634	2631	2584	2510	2634	2275	2560	2499	2462			2340	2690	3046	3170	3292		3014	2922	3178	2944	3107	3146	3043	3251	3168	3117	3096		3264	3201	3329	3164	3218
										2649	2361	2642	2780	2339	2623	2638	2589	2481	2630	2272	2567	2508	2447			2327	2673	3043	3162	3285		3009	2931	3175	2940	3099	3135	3034	3263	3171	3112	3096		3249	3191	3321	3174	3231
										2658	2374	2640	2783	2325	2634	2650	2573	2488	2628	2286	2579	2511	2462			2318	2693	3044	3160	3294		3001	2921	3175	2933	3103	3128	3041	3257	3175	3123	3089		3251	3193	3337	3164	3225
										2649	2364	2633	2780	2345	2628	2632	2591	2482	2622	2291	2561	2516	2464			2315	2678	3039	3161	3293		2997	2935	3173	2947	3096	3135	3041	3251	3185	3116	3084		3255	3203	3319	3161	3210
										2647	2364	2640	2780	2349	2631	2624	2589	2486	2623	2282	2560	2500	2462			2332	2675	3027	3156	3302		3001	2915	3170	2943	3102	3147	3036	3250	3205	3120	3113		3263	3189	3330	3174	3232
										2655	2365	2637	2795	2340	2616	2641	2605	2497	2643	2281	2576	2485	2471			2327	2681	3053	3170	3286		2991	2911	3169	2940	3110	3127	3037	3261	3192	3130	3094		3270	3199	3318	3190	3240
										2650	2371	2649	2778	2363	2620	2629	2582	2497	2627	2283	2582	2505	2469			2350	2686	3045	3143	3287		2983	2920	3163	2946	3101	3126	3029	3262	3182	3122	3105		3267	3191	3302	3159	3229
										2660	2377	2652	2780	2356	2631	2638	2594	2487	2631	2289	2574	2493	2457			2332	2685	3023	3154	3282		2979	2919	3161	2948	3090	3116	3019	3249	3190	3108	3098		3253	3190	3315	3159	3215
										2650	2356	2621	2770	2352	2628	2629	2605	2494	2622	2281	2562	2505	2459			2343	2702	3053	3163	3269		2998	2921	3171	2939	3100	3119	3040	3254	3178	3127	3087		3248	3179	3317	3176	3211
										2661	2353	2643	2776	2347	2631	2621	2607	2488	2621	2277	2581	2488	2454			2335	2671	3039	3161	3258		3000	2928	3178	2947	3097	3124	3028	3249	3173	3121	3072		3242	3179	3317	3170	3219
										2664	2353	2632	2773	2353	2629	2638	2612	2500	2638	2270	2562	2506	2468			2343	2677	3023	3152	3257		3008	2917	3158	2933	3093	3121	3020	3244	3168	3108	3068		3243	3179	3318	3166	3210
										2637	2370	2626	2783	2351	2619	2626	2596	2497	2614	2284	2557	2497	2454			2327	2687	3028	3159	3281		2990	2918	3165	2939	3114	3125	3031	3264	3181	3128	3107		3247	3203	3317	3174	3220
										2644	2382	2640	2786	2343	2629	2623	2575	2492	2615	2281	2573	2497	2464			2335	2653	3045	3149	3278		3007	2920	3187	2944	3113	3137	3012	3257	3169	3120	3093		3261	3186	3320	3168	3216
										2638	2379	2628	2784	2359	2625	2636	2587	2491	2640	2260	2584	2493	2461			2333	2691	3040	3160	3284		2990	2933	3166	2940	3102	3118	3044	3255	3164	3120	3076		3242	3177	3333	3166	3204
										2640	2359	2647	2786	2351	2631	2627	2593	2500	2616	2287	2565	2490	2469			2329		3024	3148	3281		2982	2918	3176	2947	3097	3123	3044	3251	3191	3121	3101		3265	3190	3317	3189	3223
										2637	2362	2643	2774	2346	2646	2638	2598	2484	2627	2279	2579	2498	2462			2330		3034	3155	3288		2990	2920	3147	2956	3096	3136	3039	3266	3188	3121	3098		3257	3204	3300	3159	3233
[truncated: 242 more columns]

## Sheet: Fig 3b Droplet size
Dataset from		2021-07-13	2021-07-20	2021-03-18					Original data,Area in px^2
	Relaxation time (h)	Normalized Volume			Standard deviation				2021-03-18																		2021-07-20															2021-07-13
		R0 = 20.9 µm	R0 = 27.3 µm	R0 = 37.9 µm	R0 = 20.9 µm	R0 = 27.3 µm	R0 = 37.9 µm		Droplet 1	Droplet 2	Droplet 3	Droplet 4	Droplet 5	Droplet 6	Droplet 7	Droplet 8	Droplet 9	Droplet 10	Droplet 11	Droplet 12	Droplet 13	Droplet 14	Droplet 15	Droplet 16	Droplet 17	Droplet 18	Droplet 1	Droplet 2	Droplet 3	Droplet 4	Droplet 5	Droplet 6	Droplet 7	Droplet 8	Droplet 9	Droplet 10	Droplet 11	Droplet 12	Droplet 13	Droplet 14	Droplet 15	Droplet 1	Droplet 2	Droplet 3	Droplet 4	Droplet 5	Droplet 6	Droplet 7	Droplet 8
	0	1	1	1	0.0886	0.0474	0.0279
	0.1167	0.5352	0.638	1.004	0.0223	0.0459	0.0315		17532	16641	15567	17595	15231	17381	18430	18139	17618	16454	16818	17504	16976	16653	17530	17458	17643	18457	14309	14106	14094	14954	14698	14604	13993	14118	14369	14126	14454	14216	14890	14331	14486	9785	9823	9658	9438	9448	9886	9414	9655
	0.2833	0.4173	0.5283	0.9714	0.0169	0.0396	0.0301		16274	15627	14615	16325	14420	16191	17184	16838	16395	15482	15587	16285	15858	15537	16314	16189	16355	17095	14058	13847	13772	14628	14262	14150	13634	13687	13919	13724	14054	13797	14498	13907	14073	9412	9096	9208	9044	8889	9368	8987	9292
	0.45	0.3809	0.4753	0.9329	0.021	0.0325	0.0292		15478	15033	14136	15613	14011	15431	16434	16022	15586	14987	14834	15562	15193	14875	15521	15418	15563	16282	13655	13436	13386	14208	13880	13721	13239	13241	13506	13277	13647	13387	14088	13521	13604	9282	8818	9041	8956	8704	9255	8868	9181
	0.6167	0.3664	0.4444	0.8918	0.028	0.0273	0.0289		15078	14802	13875	15298	13919	15004	16010	15564	15189	14717	14500	15126	14869	14543	15141	15038	15182	15813	13283	13043	12996	13804	13427	13331	12846	12859	13100	12917	13225	12990	13650	13097	13202	9299	8702	8961	8860	8569	9176	8822	9185
	0.7833	0.3598	0.4292	0.8526	0.033	0.0237	0.0272		14792	14617	13752	15029	13821	14735	15666	15259	14812	14616	14208	14885	14642	14271	14937	14718	14795	15444	12846	12641	12632	13381	13048	12932	12431	12507	12672	12495	12846	12574	13247	12719	12820	9233	8620	8913	8824	8556	9109	8791	9152
	0.95	0.3555	0.4181	0.8142	0.0357	0.021	0.0264		14549	14479	13665	14898	13740	14564	15366	14931	14604	14535	13982	14699	14446	14122	14655	14472	14526	15161	12480	12276	12269	12974	12675	12522	12098	12107	12330	12155	12460	12176	12849	12334	12444	9197	8598	8914	8833	8523	9086	8759	9109
	1.1167	0.3534	0.4096	0.7785	0.0372	0.0186	0.0247		14409	14454	13616	14786	13718	14341	15057	14689	14332	14424	13825	14541	14392	13987	14494	14343	14353	14913	12157	11925	11949	12598	12323	12173	11755	11752	11939	11807	12096	11849	12453	11972	12074	9169	8639	8886	8839	8498	9097	8755	9087
	1.2833	0.3524	0.4032	0.7454	0.038	0.0162	0.0234		14217	14349	13571	14754	13706	14255	14886	14528	14193	14445	13746	14346	14279	13985	14347	14177	14184	14769	11773	11561	11569	12259	11975	11850	11396	11402	11585	11452	11759	11506	12123	11681	11772	9175	8611	8879	8833	8487	9096	8758	9093
	1.45	0.3516	0.3986	0.7137	0.0384	0.0149	0.0237		14145	14289	13499	14674	13678	14108	14685	14363	14104	14383	13652	14237	14287	13873	14220	13999	14031	14608	11444	11274	11253	11955	11610	11543	11124	11116	11310	11156	11465	11219	11820	11291	11393	9158	8570	8843	8827	8457	9065	8750	9052
	1.6167	0.3503	0.3942	0.6853	0.0388	0.0141	0.0225		14055	14287	13483	14641	13614	14046	14565	14202	14012	14334	13556	14178	14163	13894	14141	13883	13970	14438	11120	10972	10919	11669	11321	11231	10829	10807	10939	10834	11135	10912	11500	11019	11098	9153	8563	8849	8834	8443	9087	8723	9059
	1.7833	0.3501	0.391	0.6574	0.0389	0.0134	0.0226		13960	14280	13456	14630	13596	13956	14437	14117	13974	14308	13442	14172	14155	13818	14131	13865	13855	14342	10834	10690	10625	11374	11021	10948	10532	10516	10623	10566	10849	10626	11239	10708	10811	9137	8576	8837	8809	8454	9049	8719	9050
	1.95	0.3494	0.3888	0.6319	0.039	0.0135	0.0226		13865	14258	13417	14621	13568	13880	14416	14114	13839	14293	13453	14077	14163	13773	14012	13796	13833	14254	10573	10375	10394	11033	10725	10617	10214	10200	10413	10317	10543	10307	10881	10456	10492	9119	8526	8838	8784	8437	9042	8726	9019
	2.1167	0.3483	0.3868	0.6062	0.0389	0.0136	0.0205		13854	14229	13409	14567	13561	13828	14330	13982	13874	14253	13351	14053	14148	13752	14032	13786	13776	14250	10250	10126	10093	10774	10403	10391	10002	9952	10089	10024	10289	10099	10634	10170	10246	9133	8504	8833	8807	8448	9043	8732	9001
	2.2833	0.3485	0.3854	0.5832	0.0389	0.0134	0.02		13891	14246	13403	14578	13557	13865	14266	14006	13797	14226	13354	14066	14148	13740	14047	13690	13803	14122	10048	9881	9828	10497	10164	10129	9762	9688	9829	9802	10024	9847	10340	9952	10009	9134	8515	8829	8801	8443	9059	8733	9052
	2.45	0.3485	0.3849	0.562	0.0392	0.0132	0.0189		13811	14207	13377	14530	13513	13821	14199	13886	13737	14197	13309	14025	14126	13716	13974	13667	13725	14135	9804	9646	9636	10239	9934	9839	9492	9482	9617	9583	9817	9587	10137	9694	9735	9146	8531	8835	8817	8430	9045	8727	9013
	2.6167	0.3484	0.3829	0.5421	0.039	0.0132	0.0184		13728	14179	13358	14490	13473	13745	14234	13877	13697	14190	13310	13953	14110	13714	13903	13690	13688	14124	9618	9380	9363	10023	9664	9694	9287	9271	9376	9321	9527	9319	9868	9511	9569	9127	8539	8820	8807	8439	9047	8733	9057
	2.7833	0.3486	0.3818	0.5231	0.0393	0.0132	0.0185		13706	14155	13331	14461	13456	13670	14196	13877	13684	14158	13316	13929	14089	13697	13893	13680	13644	14037	9408	9135	9163	9835	9472	9465	9052	9050	9184	9134	9318	9088	9703	9308	9347	9114	8523	8824	8783	8449	9044	8714	9052
	2.95	0.3486	0.3807	0.506	0.0392	0.0129	0.0193		13680	14127	13309	14443	13432	13638	14100	13859	13684	14136	13282	13903	14060	13687	13851	13636	13640	13991	9220	8966	8976	9655	9286	9236	8926	8881	8990	8945	9116	8960	9467	9095	9144	9131	8511	8838	8811	8446	9071	8732	9018
	3.1167	0.3486	0.3795	0.4908	0.0391	0.0127	0.0178		13663	14124	13298	14419	13404	13642	14049	13846	13663	14106	13261	13880	14034	13650	13835	13616	13614	13966	8973	8808	8836	9379	9051	9110	8694	8744	8786	8774	8996	8772	9233	8872	8919	9149	8524	8846	8805	8446	9066	8719	9031
	3.2833	0.3488	0.3786	0.4752	0.0391	0.0126	0.0157		13630	14099	13263	14393	13382	13604	14030	13780	13643	14087	13230	13852	14020	13650	13817	13561	13598	13947	8778	8642	8680	9262	8896	8930	8506	8520	8624	8642	8831	8590	9059	8684	8764	9162	8538	8843	8838	8459	9067	8778	9026
	3.45	0.3494	0.3775	0.4618	0.0393	0.0127	0.0165		13637	14077	13253	14364	13367	13581	13998	13752	13633	14051	13191	13835	13972	13635	13793	13534	13599	13917	8650	8440	8507	9085	8748	8718	8435	8459	8565	8432	8613	8423	8885	8538	8638	9136	8506	8849	8818	8438	9072	8751	9014
	3.6167	0.3485	0.3766	0.4498	0.0391	0.0125	0.0149		13606	14048	13202	14358	13334	13540	13967	13716	13589	14047	13162	13822	13952	13617	13771	13482	13574	13881	8539	8361	8345	8887	8567	8600	8226	8330	8408	8354	8504	8338	8830	8410	8445	9147	8504	8861	8789	8453	9056	8723	9049
	3.7833	0.3488	0.3754	0.4395	0.0393	0.0128	0.0145		13608	14015	13192	14330		13545	13952	13673	13558	13998	13147	13789	13932	13592	13742	13459	13562	13883	8430	8232	8173	8787	8456	8459	8076	8140	8296	8209	8317	8234	8623	8315	8302	9102	8483	8809	8793	8424	9066	8729	9028
	3.95	0.3482	0.3754	0.4287	0.0389	0.0124	0.0146		13573	14006	13196	14314		13521	13946	13667	13544	14003	13124	13778	13931	13573	13743	13437	13566	13867	8244	8128	8119	8690	8277	8348	8039	8084	8107	8041	8251	8045	8522	8146	8261	9121	8494	8841	8782	8412	9048	8686	9006
	4.1167	0.3476	0.375	0.4197	0.0389	0.0125	0.0144		13560	14013	13164	14322		13527	13939	13661	13506	13987	13100	13776	13900	13580	13731	13427	13554	13866	8122	7943	7968	8478	8187	8217	7852	8003	8007	7987	8092	7949	8385	8047	8071	9114	8536	8819	8792	8428	9054	8694	9011
	4.2833	0.3477	0.3745	0.4096	0.039	0.0127	0.013		13561	13996	13156	14300		13511	13912	13637	13499	13975	13099	13751	13882	13568	13710	13428	13533	13845	7980	7847	7844	8432	8007	8136	7778	7885	7919	7865	7975	7825	8317	7909	7984	9095	8469	8818	8778	8431	9037	8696	8983
	4.45	0.3469	0.3739	0.4015	0.0389	0.0125	0.014		13550	13961	13146	14270		13500	13920	13627	13485	13940	13067	13773	13883	13545	13698	13413	13510	13854	7992	7747	7756	8321	7904	8091	7728	7801	7846	7746	7883	7801	8229	7846	7937	9091	8469	8792	8729	8416	9034	8666	8999
	4.6167	0.3461	0.3734	0.3961	0.0389	0.0125	0.0136		13525	13946	13107	14230		13471	13872	13586	13457	13907	13046	13731	13854	13506	13651	13398	13499	13833	7851	7716	7751	8229	7851	7992	7643	7702	7809	7727	7860	7634	8079	7761	7814	9094	8460	8815	8731	8402	9039	8695	9003
	4.7833	0.3466	0.3721	0.39	0.0391	0.0124	0.0123		13497	13938	13101	14220		13441	13866	13583	13419	13907	13017	13716	13823	13477	13675	13369	13460	13800	7833	7666	7671	8106	7767	7881	7539	7681	7760	7680	7751	7599	8051	7718	7747	9098	8476	8794	8758	8414	9057	8689	9012
	4.95	0.3468	0.3714	0.3852	0.0393	0.0126	0.0115		13473	13909	13080	14223		13401	13819	13554	13398	13903	13001	13694	13797	13470	13641	13339	13450	13788	7786	7597	7630	8044	7715	7839	7481	7668	7638	7581	7672	7540	7995	7658	7699	9132	8493	8808	8748	8447	9024	8685	9025
	5.1167	0.3475	0.3705	0.3807	0.0391	0.0127	0.0117		13447	13873	13061	14184		13397	13799	13536	13398	13845	12963	13665	13792	13469	13620	13319	13433	13794	7669	7523	7522	7965	7680	7817	7488	7531	7622	7495	7662	7438	7927	7609	7613	9131	8496	8821	8771	8443	9053	8684	9009
	5.2833	0.3476	0.3697	0.3759	0.039	0.0125	0.0117		13432	13852	13032	14169		13371	13789	13522	13369	13840	12939	13640	13743	13419	13587	13304	13417	13758	7604	7412	7436	7916	7572	7743	7364	7501	7547	7488	7568	7440	7817	7497	7626	9103	8516	8827	8785	8433	9072	8711	9023
	5.45	0.3477	0.3687	0.3708	0.039	0.0126	0.0114		13423	13823	13034	14148		13375	13772	13486	13336	13827	12924	13647	13730	13399	13575	13292	13403	13745	7557	7400	7412	7922	7481	7684	7387	7455	7531	7490	7540	7336	7829	7499	7530	9121	8502	8857	8783	8444	9069	8703	9010
	5.6167	0.348	0.3681	0.3685	0.0391	0.0125	0.0119		13396	13800	13007	14128		13337	13752	13477	13322	13813	12901	13619	13710	13372	13556	13271	13402	13732	7540	7382	7422	7814	7465	7685	7327	7424	7464	7368	7456	7296	7692	7486	7470	9127	8498	8850	8801	8432	9062	8721	9026
	5.7833	0.3482	0.3673	0.3648	0.0391	0.0125	0.0105		13377	13803	12998	14104		13330	13739	13457	13314	13777	12890	13599	13688	13369	13545	13262	13371	13726	7522	7340	7397	7751	7462	7623	7321	7390	7445	7366	7423	7275	7653	7394	7429	9137	8491	8811	8761	8433	9080	8717	9019
	5.95	0.3477	0.3667	0.3623	0.0392	0.0124	0.0097		13373	13793	12993	14074		13336	13740	13458	13299	13783	12868	13592	13679	13365	13549	13248	13370	13703	7462	7330	7312	7737	7430	7587	7266	7411	7420	7350	7390	7224	7626	7411	7422	9138	8501	8823	8766	8436	9075	8707	9027
	6.1167	0.3479	0.3664	0.3603	0.0391	0.0124	0.01		13360	13772	12969	14074		13321	13701	13424	13293	13754	12850	13573	13669	13339	13539	13228	13349	13695	7392	7262	7268	7699	7410	7566	7207	7357	7415	7274	7400	7213	7614	7367	7427	9123	8469	8823	8797	8444	9083	8715	9023
	6.2833	0.3481	0.3656	0.3579	0.0389	0.0124	0.0105		13350	13745	12972	14052		13319	13698	13403	13302	13754	12858	13554	13667	13324	13506	13226	13346	13686	7422	7202	7263	7660	7314	7609	7236	7336	7354	7266	7362	7254	7659	7275	7362	9116	8496	8809	8806	8453	9085	8687	9022
	6.45	0.3482	0.3653	0.3564	0.0391	0.0121	0.0111		13321	13724	12956	14042		13278	13678	13399	13278	13732	12831	13536	13652	13317	13513	13212	13336	13657	7409	7258	7241	7704	7285	7526	7183	7317	7392	7329	7314	7156	7562	7281	7364	9106	8486	8832	8788	8424	9072	8732	9011
	6.6167	0.3479	0.3646	0.3552	0.039	0.0122	0.0107		13310	13718	12912	14022		13277	13681	13382	13250	13711	12807	13517	13623	13298	13496	13211	13301	13635	7331	7184	7210	7620	7308	7556	7196	7378	7356	7213	7354	7214	7540	7236	7331	9124	8495	8841	8778	8434	9071	8708	9022
	6.7833	0.348	0.3638	0.3538	0.0391	0.0123	0.0101		13283	13698	12905	13999		13268	13662	13381	13274	13690	12786	13547	13604	13323	13469	13187	13292	13626	7376	7212	7213	7602	7241	7505	7141	7286	7325	7216	7297	7144	7537	7230	7401	9115	8508	8839	8785	8430	9066	8717	9003
	6.95	0.3479	0.3634	0.3523	0.0388	0.0122	0.0103		13266	13676	12887	13980		13252	13661	13367	13250	13675	12787	13531	13585	13309	13463	13197	13286	13626	7384	7186	7252	7590	7303	7478	7194	7288	7349	7273	7270	7193	7590	7208	7293	9109	8496	8811	8773	8414	9078	8694	9013
	7.1167	0.3476	0.363	0.3529	0.039	0.0121	0.0097		13265	13672	12889	13983		13232	13668	13374	13252	13673	12766	13518	13555	13296	13463	13161	13277	13604	7301	7136	7173	7636	7234	7514	7135	7350	7348	7173	7301	7135	7500	7267	7296	9107	8486	8843	8788	8438	9065	8732	9010
	7.2833	0.3476	0.3626	0.3512	0.039	0.0122	0.011		13241	13670	12868	13969		13218	13634	13359	13239	13650	12748	13504	13558	13280	13446	13153	13289	13573	7296	7148	7174	7562	7226	7519	7105	7330	7287	7187	7233	7124	7504	7207	7311	9077	8458	8833	8778	8421	9042	8694	8983
	7.45	0.3471	0.362	0.3499	0.0388	0.0122	0.0105		13237	13667	12866	13955		13220	13645	13347	13252	13650	12738	13519	13528	13319	13466	13148	13277	13563	7333	7173	7213	7532	7278	7451	7099	7258	7263	7205	7246	7111	7511	7179	7297	9115	8506	8827	8770	8422	9051	8688	9001
	7.6167	0.3473	0.362	0.3495	0.0387	0.0122	0.0095		13226	13674	12854	13943		13235	13620	13364	13230	13642	12758	13507	13549	13277	13453	13162	13274	13546	7265	7124	7196	7572	7247	7427	7117	7220	7264	7207	7236	7166	7484	7169	7260	9083	8457	8811	8763	8414	9059	8707	8981
	7.7833	0.3473	0.3618	0.3486	0.0388	0.012	0.0095		13210	13639	12854	13934		13215	13635	13359	13227	13661	12754	13521	13547	13294	13455	13166	13267	13525	7247	7080	7146	7568	7206	7443	7125	7244	7271	7194	7296	7139	7443	7221	7266	9079	8469	8797	8760	8412	9050	8693	8981
	7.95	0.3472	0.3617	0.3483	0.0389	0.012	0.0097		13206	13640	12823	13937		13180	13588	13338	13223	13615	12699	13491	13540	13264	13421	13140	13259	13510	7247	7076	7137	7525	7156	7449	7144	7239	7300	7132	7276	7082	7439	7196	7266	9095	8494	8840	8761	8425	9048	8707	8972
	8.1167	0.3472	0.3608	0.3472	0.0388	0.0123	0.0099		13215	13635	12831	13924		13189	13610	13337	13239	13615	12743	13529	13518	13288	13429	13132	13283	13502	7270	7069	7123	7497	7184	7482	7089	7250	7320	7120	7245	7058	7488	7210	7265	9074	8469	8811	8768	8431	9067	8708	9016
	8.2833	0.347	0.3611	0.3473	0.0386	0.0119	0.0107		13193	13615	12822	13920		13192	13609	13353	13230	13623	12750	13498	13525	13284	13435	13149	13265	13508	7281	7095	7114	7499	7184	7459	7061	7260	7295	7121	7220	7053	7497	7149	7302	9057	8494	8801	8729	8429	9039	8682	8995
	8.45	0.3466	0.361	0.3469	0.0387	0.0119	0.0109		13213	13628	12805	13933		13174	13629	13356	13235	13624	12724	13515	13527	13287	13415	13124	13263	13486	7310	7110	7111	7504	7229	7456	7056	7283	7305	7128	7185	7059	7479	7136	7278	9053	8449	8834	8720	8397	9019	8667	8961
	8.6167	0.3458	0.3609	0.3471	0.0384	0.0122	0.0108		13184	13618	12804	13920		13187	13614	13331	13209	13623	12711	13498	13547	13257	13441	13131	13245	13441	7287	7142	7134	7495	7193	7487	7055	7290	7323	7122	7201	7047	7484	7143	7271	9050	8448	8783	8695	8412	9020	8639	8965
	8.7833	0.3452	0.3605	0.3473	0.0384	0.0122	0.0108		13206	13632	12834	13939		13185	13595	13362	13217	13617	12720	13508	13538	13284	13409	13117	13275	13437	7265	7126	7155	7503	7231	7426	7072	7264	7266	7139	7177	7042	7508	7137	7306	9048	8448	8793	8704	8384	9017	8649	8952
	8.95	0.3453	0.3608	0.347	0.0383	0.0121	0.0105		13195	13629	12821	13902		13162	13625	13364	13221	13608	12693	13506	13527	13272	13438	13129	13277	13430	7290	7101	7167	7531	7188	7412	7052	7240	7257	7129	7188	7060	7434	7125	7248	9055	8447	8793	8684	8376	9007	8637	8933
	9.1167	0.3452	0.3606	0.3461	0.0384	0.0121	0.0101		13198	13617	12826	13903		13168	13632	13377	13243	13609	12719	13544	13521	13274	13448	13117	13250	13414	7259	7117	7131	7539	7153	7402	7040	7262	7244	7137	7159	7068	7416	7125	7231	9049	8435	8781	8716	8383	9019	8635	8950
	9.2833	0.3453	0.3607	0.3454	0.0381	0.012	0.0101		13200	13617	12828	13898		13171	13636	13349	13213	13618	12728	13497	13511	13252	13447	13137	13252	13411	7287	7133	7124	7510	7135	7397	7038	7279	7245	7144	7177	7045	7419	7134	7213	9034	8426	8772	8732	8393	9013	8649	8969
	9.45	0.3451	0.3605	0.3454	0.0383	0.0119	0.0099		13204	13604	12829	13921		13180	13615	13386	13212	13620	12709	13537	13526	13276	13469	13134	13274	13384	7287	7129	7129	7487	7147	7395	7052	7275	7235	7161	7197	7055	7400	7120	7222	9066	8457	8826	8738	8409	9042	8664	8955
	9.6167	0.3453	0.3608	0.3454	0.0383	0.0121	0.0093		13186	13601	12819	13892		13196	13635	13342	13183	13617	12736	13524	13548	13233	13454	13143	13233	13384	7284	7093	7153	7487	7120	7397	7062	7275	7237	7173	7204	7066	7402	7140	7208	9049	8470	8804	8729	8394	9036	8664	8954
	9.7833	0.3453	0.3604	0.3455	0.0381	0.0119	0.0093		13202	13611	12822	13901		13181	13612	13346	13186	13621	12702	13519	13522	13212	13448	13135	13254	13379	7269	7065	7144	7491	7114	7386	7059	7244	7231	7187	7190	7079	7398	7129	7228	9019	8458	8805	8721	8394	9041	8668	8943
	9.95	0.3448	0.3602	0.3451	0.0383	0.0121	0.0093		13191	13612	12829	13894		13181	13626	13366	13228	13619	12711	13547	13514	13225	13455	13136	13246	13375	7247	7071	7155	7505	7122	7399	7075	7235	7231	7179	7191	7089	7383	7127	7186	9046	8448	8802	8730	8392	9036	8663	8965
	10.1167	0.3449	0.3605	0.345	0.0381	0.012	0.0092		13176	13612	12812	13904		13177	13621	13364	13213	13616	12731	13528	13511	13238	13446	13156	13243	13357	7250	7039	7118	7518	7104	7390	7055	7208	7216	7136	7209	7081	7383	7137	7206	9063	8445	8796	8719	8390	9031	8640	8940
	10.2833	0.3444	0.3604	0.3443	0.038	0.012	0.0098		13167	13623	12819	13905		13167	13611	13330	13183	13612	12716	13511	13519	13223	13465	13134	13228	13382	7244	7041	7107	7513	7094	7356	7050	7212	7203	7143	7206	7053	7366	7130	7200	9046	8450	8784	8710	8376	9017	8633	8947
	10.45	0.3446	0.3601	0.3436	0.038	0.0121	0.0096		13173	13613	12808	13887		13163	13624	13394	13212	13614	12706	13555	13520	13231	13464	13124	13265	13359	7227	7034	7098	7494	7104	7382	7050	7194	7200	7113	7221	7043	7377	7149	7183	9061	8438	8797	8723	8371	9019	8642	8932
	10.6167	0.345	0.3604	0.3434	0.038	0.0122	0.0097		13169	13620	12813	13884		13195	13615	13370	13192	13608	12706	13535	13504	13227	13479	13136	13263	13375	7253	7025	7078	7483	7104	7357	7075	7197	7218	7119	7218	7055	7389	7141	7205	9023	8427	8793	8735	8392	9003	8648	8934
	10.7833	0.3446	0.3603	0.3436	0.0377	0.012	0.0095		13198	13611	12821	13911		13190	13636	13348	13195	13628	12741	13518	13531	13214	13475	13143	13243	13368	7226	7032	7096	7485	7093	7373	7057	7182	7190	7114	7219	7026	7378	7148	7193	9027	8421	8787	8710	8387	9024	8649	8938
	10.95	0.3445	0.3605	0.3431	0.0379	0.012	0.0097		13197	13614	12797	13900		13168	13625	13379	13223	13615	12709	13558	13518	13229	13435	13128	13260	13373	7209	7001	7074	7476	7096	7353	7074	7165	7210	7121	7222	7022	7381	7170	7180	9005	8411	8775	8704	8364	9022	8648	8937
	11.1167	0.344	0.3604	0.3429	0.0378	0.0122	0.0096		13187	13626	12821	13904		13210	13641	13385	13229	13637	12754	13541	13536	13243	13463	13160	13256	13354	7223	7002	7072	7450	7089	7368	7081	7152	7186	7119	7221	7049	7378	7156	7189	9023	8424	8761	8700	8362	9005	8636	8922
	11.2833	0.3439	0.3609	0.3428	0.0376	0.0119	0.0093		13204	13629	12833	13900		13174	13636	13367	13205	13622	12737	13523	13541	13230	13475	13149	13234	13334	7204	7012	7077	7451	7086	7352	7067	7170	7192	7116	7212	7026	7379	7161	7176	9044	8423	8780	8683	8344	9004	8616	8924
	11.45	0.3435	0.3606	0.3425	0.0376	0.012	0.0093		13170	13594	12812	13899		13193	13617	13340	13206	13638	12707	13500	13531	13216	13462	13132	13244	13341	7192	7003	7067	7447	7097	7355	7079	7171	7203	7120	7224	7032	7363	7161	7187	9001	8412	8756	8675	8357	9003	8624	8930
	11.6167	0.3434	0.3601	0.3426	0.0375	0.0121	0.0091		13200	13610	12812	13911		13190	13642	13379	13223	13639	12748	13533	13543	13274	13469	13179	13260	13339	7194	6990	7066	7435	7084	7364	7075	7172	7181	7086	7184	7025	7361	7131	7171	8993	8400	8753	8684	8373	8984	8641	8891
	11.7833	0.3433	0.3609	0.3417	0.0376	0.012	0.0093		13188	13622	12814	13907		13176	13617	13373	13209	13611	12743	13513	13552	13235	13469	13157	13245	13361	7193	7000	7046	7440	7067	7350	7071	7163	7206	7125	7173	7018	7371	7131	7175	8995	8400	8753	8666	8353	8993	8618	8911
	11.95	0.3431	0.3606	0.3418	0.0373	0.012	0.0094
[truncated: 37 more columns]

## Sheet: Fig3c Relaxation time
Dataset from	2021-03-18			2021-07-13			2021-07-20			Original data,Area in px^2
	Mean Initial radius : 27.2528 µm			Mean Initial radius : 20.8752 µm			Mean Initial radius : 37.8635 µm			2021-03-18																		2021-07-20															2021-07-13
	Initial Radius (µm)	Relaxation time (h)		Initial Radius (µm)	Relaxation time (h)		Initial Radius (µm)	Relaxation time (h)		Droplet 1	Droplet 2	Droplet 3	Droplet 4	Droplet 5	Droplet 6	Droplet 7	Droplet 8	Droplet 9	Droplet 10	Droplet 11	Droplet 12	Droplet 13	Droplet 14	Droplet 15	Droplet 16	Droplet 17	Droplet 18	Droplet 1	Droplet 2	Droplet 3	Droplet 4	Droplet 5	Droplet 6	Droplet 7	Droplet 8	Droplet 9	Droplet 10	Droplet 11	Droplet 12	Droplet 13	Droplet 14	Droplet 15	Droplet 1	Droplet 2	Droplet 3	Droplet 4	Droplet 5	Droplet 6	Droplet 7
	27.5343	0.5909		20.7434	0.1924		37.5992	1.9744
	26.8421	0.5231		21.4521	0.1907		37.4002	1.9917		17532	16641	15567	17595	15231	17381	18430	18139	17618	16454	16818	17504	16976	16653	17530	17458	17643	18457	14309	14106	14094	14954	14698	14604	13993	14118	14369	14126	14454	14216	14890	14331	14486	9785	9823	9658	9438	9448	9886	9414
	25.9693	0.5141		20.8113	0.1775		37.3872	1.9679		16274	15627	14615	16325	14420	16191	17184	16838	16395	15482	15587	16285	15858	15537	16314	16189	16355	17095	14058	13847	13772	14628	14262	14150	13634	13687	13919	13724	14054	13797	14498	13907	14073	9412	9096	9208	9044	8889	9368	8987
	27.571	0.538		20.52	0.1695		38.5	2.0134		15478	15033	14136	15613	14011	15431	16434	16022	15586	14987	14834	15562	15193	14875	15521	15418	15563	16282	13655	13436	13386	14208	13880	13721	13239	13241	13506	13277	13647	13387	14088	13521	13604	9282	8818	9041	8956	8704	9255	8868
	25.6014	0.4551		20.7039	0.1925		38.0823	2.0182		15078	14802	13875	15298	13919	15004	16010	15564	15189	14717	14500	15126	14869	14543	15141	15038	15182	15813	13283	13043	12996	13804	13427	13331	12846	12859	13100	12917	13225	12990	13650	13097	13202	9299	8702	8961	8860	8569	9176	8822
	27.4574	0.5867		21.1238	0.1615		38.2803	1.9011		14792	14617	13752	15029	13821	14735	15666	15259	14812	14616	14208	14885	14642	14271	14937	14718	14795	15444	12846	12641	12632	13381	13048	12932	12431	12507	12672	12495	12846	12574	13247	12719	12820	9233	8620	8913	8824	8556	9109	8791
	28.1473	0.6319		20.5274	0.1659		37.3284	1.9105		14549	14479	13665	14898	13740	14564	15366	14931	14604	14535	13982	14699	14446	14122	14655	14472	14526	15161	12480	12276	12269	12974	12675	12522	12098	12107	12330	12155	12460	12176	12849	12334	12444	9197	8598	8914	8833	8523	9086	8759
	28.0137	0.6123		20.6108	0.1903		37.717	1.854		14409	14454	13616	14786	13718	14341	15057	14689	14332	14424	13825	14541	14392	13987	14494	14343	14353	14913	12157	11925	11949	12598	12323	12173	11755	11752	11939	11807	12096	11849	12453	11972	12074	9169	8639	8886	8839	8498	9097	8755
	27.5958	0.6018		21.0614	0.2166		37.9682	1.8641		14217	14349	13571	14754	13706	14255	14886	14528	14193	14445	13746	14346	14279	13985	14347	14177	14184	14769	11773	11561	11569	12259	11975	11850	11396	11402	11585	11452	11759	11506	12123	11681	11772	9175	8611	8879	8833	8487	9096	8758
	26.6556	0.5153		20.9372	0.2198		37.5888	1.9103		14145	14289	13499	14674	13678	14108	14685	14363	14104	14383	13652	14237	14287	13873	14220	13999	14031	14608	11444	11274	11253	11955	11610	11543	11124	11116	11310	11156	11465	11219	11820	11291	11393	9158	8570	8843	8827	8457	9065	8750
	26.9872	0.5799		21.0786	0.2738		38.0285	1.9332		14055	14287	13483	14641	13614	14046	14565	14202	14012	14334	13556	14178	14163	13894	14141	13883	13970	14438	11120	10972	10919	11669	11321	11231	10829	10807	10939	10834	11135	10912	11500	11019	11098	9153	8563	8849	8834	8443	9087	8723
	27.5654	0.564		21.0415	0.2013		37.6432	1.9223		13960	14280	13456	14630	13596	13956	14437	14117	13974	14308	13442	14172	14155	13818	14131	13865	13855	14342	10834	10690	10625	11374	11021	10948	10532	10516	10623	10566	10849	10626	11239	10708	10811	9137	8576	8837	8809	8454	9049	8719
	27.1428	0.5392		21.2675	0.2247		38.5848	1.9683		13865	14258	13417	14621	13568	13880	14416	14114	13839	14293	13453	14077	14163	13773	14012	13796	13833	14254	10573	10375	10394	11033	10725	10617	10214	10200	10413	10317	10543	10307	10881	10456	10492	9119	8526	8838	8784	8437	9042	8726
	26.9017	0.5377		20.8478	0.2237		37.7829	1.9287		13854	14229	13409	14567	13561	13828	14330	13982	13874	14253	13351	14053	14148	13752	14032	13786	13776	14250	10250	10126	10093	10774	10403	10391	10002	9952	10089	10024	10289	10099	10634	10170	10246	9133	8504	8833	8807	8448	9043	8732
	27.5226	0.5791		21.0144	0.2513		38.0619	1.9174		13891	14246	13403	14578	13557	13865	14266	14006	13797	14226	13354	14066	14148	13740	14047	13690	13803	14122	10048	9881	9828	10497	10164	10129	9762	9688	9829	9802	10024	9847	10340	9952	10009	9134	8515	8829	8801	8443	9059	8733
	27.4852	0.587		20.6588	0.203					13811	14207	13377	14530	13513	13821	14199	13886	13737	14197	13309	14025	14126	13716	13974	13667	13725	14135	9804	9646	9636	10239	9934	9839	9492	9482	9617	9583	9817	9587	10137	9694	9735	9146	8531	8835	8817	8430	9045	8727
	27.6145	0.59		21.255	0.2634					13728	14179	13358	14490	13473	13745	14234	13877	13697	14190	13310	13953	14110	13714	13903	13690	13688	14124	9618	9380	9363	10023	9664	9694	9287	9271	9376	9321	9527	9319	9868	9511	9569	9127	8539	8820	8807	8439	9047	8733
	27.9436	0.6648		20.7397	0.1923					13706	14155	13331	14461	13456	13670	14196	13877	13684	14158	13316	13929	14089	13697	13893	13680	13644	14037	9408	9135	9163	9835	9472	9465	9052	9050	9184	9134	9318	9088	9703	9308	9347	9114	8523	8824	8783	8449	9044	8714
				20.9117	0.1892					13680	14127	13309	14443	13432	13638	14100	13859	13684	14136	13282	13903	14060	13687	13851	13636	13640	13991	9220	8966	8976	9655	9286	9236	8926	8881	8990	8945	9116	8960	9467	9095	9144	9131	8511	8838	8811	8446	9071	8732
				21.6862	0.1883					13663	14124	13298	14419	13404	13642	14049	13846	13663	14106	13261	13880	14034	13650	13835	13616	13614	13966	8973	8808	8836	9379	9051	9110	8694	8744	8786	8774	8996	8772	9233	8872	8919	9149	8524	8846	8805	8446	9066	8719
				21.0813	0.2863					13630	14099	13263	14393	13382	13604	14030	13780	13643	14087	13230	13852	14020	13650	13817	13561	13598	13947	8778	8642	8680	9262	8896	8930	8506	8520	8624	8642	8831	8590	9059	8684	8764	9162	8538	8843	8838	8459	9067	8778
				20.8405	0.1545					13637	14077	13253	14364	13367	13581	13998	13752	13633	14051	13191	13835	13972	13635	13793	13534	13599	13917	8650	8440	8507	9085	8748	8718	8435	8459	8565	8432	8613	8423	8885	8538	8638	9136	8506	8849	8818	8438	9072	8751
				20.979	0.3401					13606	14048	13202	14358	13334	13540	13967	13716	13589	14047	13162	13822	13952	13617	13771	13482	13574	13881	8539	8361	8345	8887	8567	8600	8226	8330	8408	8354	8504	8338	8830	8410	8445	9147	8504	8861	8789	8453	9056	8723
				20.5385	0.1701					13608	14015	13192	14330		13545	13952	13673	13558	13998	13147	13789	13932	13592	13742	13459	13562	13883	8430	8232	8173	8787	8456	8459	8076	8140	8296	8209	8317	8234	8623	8315	8302	9102	8483	8809	8793	8424	9066	8729
				21.1598	0.2861					13573	14006	13196	14314		13521	13946	13667	13544	14003	13124	13778	13931	13573	13743	13437	13566	13867	8244	8128	8119	8690	8277	8348	8039	8084	8107	8041	8251	8045	8522	8146	8261	9121	8494	8841	8782	8412	9048	8686
				20.6901	0.175					13560	14013	13164	14322		13527	13939	13661	13506	13987	13100	13776	13900	13580	13731	13427	13554	13866	8122	7943	7968	8478	8187	8217	7852	8003	8007	7987	8092	7949	8385	8047	8071	9114	8536	8819	8792	8428	9054	8694
				20.7517	0.1552					13561	13996	13156	14300		13511	13912	13637	13499	13975	13099	13751	13882	13568	13710	13428	13533	13845	7980	7847	7844	8432	8007	8136	7778	7885	7919	7865	7975	7825	8317	7909	7984	9095	8469	8818	8778	8431	9037	8696
				20.7232	0.2134					13550	13961	13146	14270		13500	13920	13627	13485	13940	13067	13773	13883	13545	13698	13413	13510	13854	7992	7747	7756	8321	7904	8091	7728	7801	7846	7746	7883	7801	8229	7846	7937	9091	8469	8792	8729	8416	9034	8666
				20.7112	0.1581					13525	13946	13107	14230		13471	13872	13586	13457	13907	13046	13731	13854	13506	13651	13398	13499	13833	7851	7716	7751	8229	7851	7992	7643	7702	7809	7727	7860	7634	8079	7761	7814	9094	8460	8815	8731	8402	9039	8695
				20.7076	0.1667					13497	13938	13101	14220		13441	13866	13583	13419	13907	13017	13716	13823	13477	13675	13369	13460	13800	7833	7666	7671	8106	7767	7881	7539	7681	7760	7680	7751	7599	8051	7718	7747	9098	8476	8794	8758	8414	9057	8689
				20.7443	0.1918					13473	13909	13080	14223		13401	13819	13554	13398	13903	13001	13694	13797	13470	13641	13339	13450	13788	7786	7597	7630	8044	7715	7839	7481	7668	7638	7581	7672	7540	7995	7658	7699	9132	8493	8808	8748	8447	9024	8685
				21.7405	0.1917					13447	13873	13061	14184		13397	13799	13536	13398	13845	12963	13665	13792	13469	13620	13319	13433	13794	7669	7523	7522	7965	7680	7817	7488	7531	7622	7495	7662	7438	7927	7609	7613	9131	8496	8821	8771	8443	9053	8684
				20.6024	0.1765					13432	13852	13032	14169		13371	13789	13522	13369	13840	12939	13640	13743	13419	13587	13304	13417	13758	7604	7412	7436	7916	7572	7743	7364	7501	7547	7488	7568	7440	7817	7497	7626	9103	8516	8827	8785	8433	9072	8711
				21.0433	0.2682					13423	13823	13034	14148		13375	13772	13486	13336	13827	12924	13647	13730	13399	13575	13292	13403	13745	7557	7400	7412	7922	7481	7684	7387	7455	7531	7490	7540	7336	7829	7499	7530	9121	8502	8857	8783	8444	9069	8703
				20.6237	0.1917					13396	13800	13007	14128		13337	13752	13477	13322	13813	12901	13619	13710	13372	13556	13271	13402	13732	7540	7382	7422	7814	7465	7685	7327	7424	7464	7368	7456	7296	7692	7486	7470	9127	8498	8850	8801	8432	9062	8721
				20.9354	0.2347					13377	13803	12998	14104		13330	13739	13457	13314	13777	12890	13599	13688	13369	13545	13262	13371	13726	7522	7340	7397	7751	7462	7623	7321	7390	7445	7366	7423	7275	7653	7394	7429	9137	8491	8811	8761	8433	9080	8717
				20.748	0.1542					13373	13793	12993	14074		13336	13740	13458	13299	13783	12868	13592	13679	13365	13549	13248	13370	13703	7462	7330	7312	7737	7430	7587	7266	7411	7420	7350	7390	7224	7626	7411	7422	9138	8501	8823	8766	8436	9075	8707
				20.6191	0.1493					13360	13772	12969	14074		13321	13701	13424	13293	13754	12850	13573	13669	13339	13539	13228	13349	13695	7392	7262	7268	7699	7410	7566	7207	7357	7415	7274	7400	7213	7614	7367	7427	9123	8469	8823	8797	8444	9083	8715
				20.6523	0.1627					13350	13745	12972	14052		13319	13698	13403	13302	13754	12858	13554	13667	13324	13506	13226	13346	13686	7422	7202	7263	7660	7314	7609	7236	7336	7354	7266	7362	7254	7659	7275	7362	9116	8496	8809	8806	8453	9085	8687
				20.8953	0.3129					13321	13724	12956	14042		13278	13678	13399	13278	13732	12831	13536	13652	13317	13513	13212	13336	13657	7409	7258	7241	7704	7285	7526	7183	7317	7392	7329	7314	7156	7562	7281	7364	9106	8486	8832	8788	8424	9072	8732
				20.5913	0.1679					13310	13718	12912	14022		13277	13681	13382	13250	13711	12807	13517	13623	13298	13496	13211	13301	13635	7331	7184	7210	7620	7308	7556	7196	7378	7356	7213	7354	7214	7540	7236	7331	9124	8495	8841	8778	8434	9071	8708
				20.5367	0.1433					13283	13698	12905	13999		13268	13662	13381	13274	13690	12786	13547	13604	13323	13469	13187	13292	13626	7376	7212	7213	7602	7241	7505	7141	7286	7325	7216	7297	7144	7537	7230	7401	9115	8508	8839	8785	8430	9066	8717
				20.8862	0.1627					13266	13676	12887	13980		13252	13661	13367	13250	13675	12787	13531	13585	13309	13463	13197	13286	13626	7384	7186	7252	7590	7303	7478	7194	7288	7349	7273	7270	7193	7590	7208	7293	9109	8496	8811	8773	8414	9078	8694
				20.8962	0.1972					13265	13672	12889	13983		13232	13668	13374	13252	13673	12766	13518	13555	13296	13463	13161	13277	13604	7301	7136	7173	7636	7234	7514	7135	7350	7348	7173	7301	7135	7500	7267	7296	9107	8486	8843	8788	8438	9065	8732
				20.6947	0.1436					13241	13670	12868	13969		13218	13634	13359	13239	13650	12748	13504	13558	13280	13446	13153	13289	13573	7296	7148	7174	7562	7226	7519	7105	7330	7287	7187	7233	7124	7504	7207	7311	9077	8458	8833	8778	8421	9042	8694
										13237	13667	12866	13955		13220	13645	13347	13252	13650	12738	13519	13528	13319	13466	13148	13277	13563	7333	7173	7213	7532	7278	7451	7099	7258	7263	7205	7246	7111	7511	7179	7297	9115	8506	8827	8770	8422	9051	8688
										13226	13674	12854	13943		13235	13620	13364	13230	13642	12758	13507	13549	13277	13453	13162	13274	13546	7265	7124	7196	7572	7247	7427	7117	7220	7264	7207	7236	7166	7484	7169	7260	9083	8457	8811	8763	8414	9059	8707
										13210	13639	12854	13934		13215	13635	13359	13227	13661	12754	13521	13547	13294	13455	13166	13267	13525	7247	7080	7146	7568	7206	7443	7125	7244	7271	7194	7296	7139	7443	7221	7266	9079	8469	8797	8760	8412	9050	8693
										13206	13640	12823	13937		13180	13588	13338	13223	13615	12699	13491	13540	13264	13421	13140	13259	13510	7247	7076	7137	7525	7156	7449	7144	7239	7300	7132	7276	7082	7439	7196	7266	9095	8494	8840	8761	8425	9048	8707
										13215	13635	12831	13924		13189	13610	13337	13239	13615	12743	13529	13518	13288	13429	13132	13283	13502	7270	7069	7123	7497	7184	7482	7089	7250	7320	7120	7245	7058	7488	7210	7265	9074	8469	8811	8768	8431	9067	8708
										13193	13615	12822	13920		13192	13609	13353	13230	13623	12750	13498	13525	13284	13435	13149	13265	13508	7281	7095	7114	7499	7184	7459	7061	7260	7295	7121	7220	7053	7497	7149	7302	9057	8494	8801	8729	8429	9039	8682
										13213	13628	12805	13933		13174	13629	13356	13235	13624	12724	13515	13527	13287	13415	13124	13263	13486	7310	7110	7111	7504	7229	7456	7056	7283	7305	7128	7185	7059	7479	7136	7278	9053	8449	8834	8720	8397	9019	8667
										13184	13618	12804	13920		13187	13614	13331	13209	13623	12711	13498	13547	13257	13441	13131	13245	13441	7287	7142	7134	7495	7193	7487	7055	7290	7323	7122	7201	7047	7484	7143	7271	9050	8448	8783	8695	8412	9020	8639
										13206	13632	12834	13939		13185	13595	13362	13217	13617	12720	13508	13538	13284	13409	13117	13275	13437	7265	7126	7155	7503	7231	7426	7072	7264	7266	7139	7177	7042	7508	7137	7306	9048	8448	8793	8704	8384	9017	8649
										13195	13629	12821	13902		13162	13625	13364	13221	13608	12693	13506	13527	13272	13438	13129	13277	13430	7290	7101	7167	7531	7188	7412	7052	7240	7257	7129	7188	7060	7434	7125	7248	9055	8447	8793	8684	8376	9007	8637
										13198	13617	12826	13903		13168	13632	13377	13243	13609	12719	13544	13521	13274	13448	13117	13250	13414	7259	7117	7131	7539	7153	7402	7040	7262	7244	7137	7159	7068	7416	7125	7231	9049	8435	8781	8716	8383	9019	8635
										13200	13617	12828	13898		13171	13636	13349	13213	13618	12728	13497	13511	13252	13447	13137	13252	13411	7287	7133	7124	7510	7135	7397	7038	7279	7245	7144	7177	7045	7419	7134	7213	9034	8426	8772	8732	8393	9013	8649
										13204	13604	12829	13921		13180	13615	13386	13212	13620	12709	13537	13526	13276	13469	13134	13274	13384	7287	7129	7129	7487	7147	7395	7052	7275	7235	7161	7197	7055	7400	7120	7222	9066	8457	8826	8738	8409	9042	8664
										13186	13601	12819	13892		13196	13635	13342	13183	13617	12736	13524	13548	13233	13454	13143	13233	13384	7284	7093	7153	7487	7120	7397	7062	7275	7237	7173	7204	7066	7402	7140	7208	9049	8470	8804	8729	8394	9036	8664
										13202	13611	12822	13901		13181	13612	13346	13186	13621	12702	13519	13522	13212	13448	13135	13254	13379	7269	7065	7144	7491	7114	7386	7059	7244	7231	7187	7190	7079	7398	7129	7228	9019	8458	8805	8721	8394	9041	8668
										13191	13612	12829	13894		13181	13626	13366	13228	13619	12711	13547	13514	13225	13455	13136	13246	13375	7247	7071	7155	7505	7122	7399	7075	7235	7231	7179	7191	7089	7383	7127	7186	9046	8448	8802	8730	8392	9036	8663
										13176	13612	12812	13904		13177	13621	13364	13213	13616	12731	13528	13511	13238	13446	13156	13243	13357	7250	7039	7118	7518	7104	7390	7055	7208	7216	7136	7209	7081	7383	7137	7206	9063	8445	8796	8719	8390	9031	8640
										13167	13623	12819	13905		13167	13611	13330	13183	13612	12716	13511	13519	13223	13465	13134	13228	13382	7244	7041	7107	7513	7094	7356	7050	7212	7203	7143	7206	7053	7366	7130	7200	9046	8450	8784	8710	8376	9017	8633
										13173	13613	12808	13887		13163	13624	13394	13212	13614	12706	13555	13520	13231	13464	13124	13265	13359	7227	7034	7098	7494	7104	7382	7050	7194	7200	7113	7221	7043	7377	7149	7183	9061	8438	8797	8723	8371	9019	8642
										13169	13620	12813	13884		13195	13615	13370	13192	13608	12706	13535	13504	13227	13479	13136	13263	13375	7253	7025	7078	7483	7104	7357	7075	7197	7218	7119	7218	7055	7389	7141	7205	9023	8427	8793	8735	8392	9003	8648
										13198	13611	12821	13911		13190	13636	13348	13195	13628	12741	13518	13531	13214	13475	13143	13243	13368	7226	7032	7096	7485	7093	7373	7057	7182	7190	7114	7219	7026	7378	7148	7193	9027	8421	8787	8710	8387	9024	8649
										13197	13614	12797	13900		13168	13625	13379	13223	13615	12709	13558	13518	13229	13435	13128	13260	13373	7209	7001	7074	7476	7096	7353	7074	7165	7210	7121	7222	7022	7381	7170	7180	9005	8411	8775	8704	8364	9022	8648
										13187	13626	12821	13904		13210	13641	13385	13229	13637	12754	13541	13536	13243	13463	13160	13256	13354	7223	7002	7072	7450	7089	7368	7081	7152	7186	7119	7221	7049	7378	7156	7189	9023	8424	8761	8700	8362	9005	8636
										13204	13629	12833	13900		13174	13636	13367	13205	13622	12737	13523	13541	13230	13475	13149	13234	13334	7204	7012	7077	7451	7086	7352	7067	7170	7192	7116	7212	7026	7379	7161	7176	9044	8423	8780	8683	8344	9004	8616
										13170	13594	12812	13899		13193	13617	13340	13206	13638	12707	13500	13531	13216	13462	13132	13244	13341	7192	7003	7067	7447	7097	7355	7079	7171	7203	7120	7224	7032	7363	7161	7187	9001	8412	8756	8675	8357	9003	8624
										13200	13610	12812	13911		13190	13642	13379	13223	13639	12748	13533	13543	13274	13469	13179	13260	13339	7194	6990	7066	7435	7084	7364	7075	7172	7181	7086	7184	7025	7361	7131	7171	8993	8400	8753	8684	8373	8984	8641
										13188	13622	12814	13907		13176	13617	13373	13209	13611	12743	13513	13552	13235	13469	13157	13245	13361	7193	7000	7046	7440	7067	7350	7071	7163	7206	7125	7173	7018	7371	7131	7175	8995	8400	8753	8666	8353	8993	8618
[truncated: 38 more columns]

## Sheet: Fig3d PEGConcentration
						Original data,Area in px^2
						2021-02-10												2021-07-15																							2021-03-18
	Internal Pressure (MPa)	Relaxation time (h)	Standard Deviation Relaxation Time (h)	Dataset from		Droplet 1	Droplet 2	Droplet 3	Droplet 4	Droplet 5	Droplet 6	Droplet 7	Droplet 8	Droplet 9	Droplet 10	Droplet 11	Droplet 12	Droplet 1	Droplet 2	Droplet 3	Droplet 4	Droplet 5	Droplet 6	Droplet 7	Droplet 8	Droplet 9	Droplet 10	Droplet 11	Droplet 12	Droplet 13	Droplet 14	Droplet 15	Droplet 16	Droplet 17	Droplet 18	Droplet 19	Droplet 20	Droplet 21	Droplet 22	Droplet 23	Droplet 1	Droplet 2	Droplet 3	Droplet 4	Droplet 5	Droplet 6	Droplet 7	Droplet 8	Droplet 9
	0.0397	0.6707	0.1480	2021-03-18
	0.1613	1.9089	0.1295	2021-07-20		22416	21915	22765	21886	22312	23734	21958	23226	21780	22107	22101	23249	14385	14527	14776	14929	15251	15103	14651	15013	14327	14569	14842	13804	14518	15543	14771	14697	14541	14597	14552	14490	14365	14820	15548	17532	15434	16641	15567	17595	17381	18430	18139	17618
	1.0424	3.7162	0.4166	2021-07-15		20806	20301	21098	20270	20688	22106	20338	21592	20129	20462	20488	21599	14005	14310	14355	14590	14929	14586	14404	14574	14167	14345	14625	13670	14298	15239	14611	14439	14278	14348	14233	14244	14095	14545	15320	16274	14779	15627	14615	16325	16191	17184	16838	16395
						19820	19382	20048	19324	19740	21107	19394	20507	19163	19429	19503	20494	13690	14069	14024	14313	14660	14202	14165	14211	14031	14148	14448	13546	14093	15058	14438	14227	14094	14166	14083	14115	13932	14360	15125	15478	14501	15033	14136	15613	15431	16434	16022	15586
						19169	18801	19341	18742	19135	20369	18759	19722	18570	18782	18828	19711	13380	13941	13730	14016	14437	13915	13987	13940	13852	14028	14224	13423	13880	14815	14248	13979	13884	13963	13820	13982	13766	14118	14907	15078	14397	14802	13875	15298	15004	16010	15564	15189
						18720	18353	18904	18355	18689	19806	18359	19191	18203	18361	18396	19208	13163	13796	13495	13819	14282	13617	13812	13678	13758	13877	14129	13280	13752	14630	14208	13888	13688	13902	13608	13902	13610	13957	14863	14792	14328	14617	13752	15029	14735	15666	15259	14812
						18432	18126	18643	18101	18449	19409	18085	18804	18003	18078	18133	18821	12963	13647	13267	13584	14096	13341	13738	13432	13645	13762	13976	13208	13621	14517	13998	13665	13532	13726	13451	13741	13467	13816	14660	14549	14314	14479	13665	14898	14564	15366	14931	14604
						17994	17646	18450	17873	18109	18941	17932	18488	17852	17894	17959	18549	12750	13518	13043	13406	13949	13088	13557	13212	13488	13563	13848	13050	13436	14376	13879	13539	13371	13592	13280	13625	13341	13683	14563	14409	14269	14454	13616	14786	14341	15057	14689	14332
						17841	17519	18378	17835	17964	18756	17844	18285	17778	17763	17817	18258	12572	13376	12843	13214	13821	12882	13441	13032	13404	13441	13715	12926	13345	14203	13745	13429	13225	13470	13119	13496	13184	13549	14466	14217	14270	14349	13571	14754	14255	14886	14528	14193
						17707	17281	18246	17783	17862	18568	17803	18168	17750	17710	17686	18096	12386	13217	12682	13002	13660	12672	13320	12849	13272	13317	13621	12815	13231	14069	13643	13333	13116	13350	13021	13406	13044	13415	14328	14145	14224	14289	13499	14674	14108	14685	14363	14104
						17644	17235	18203	17728	17683	18457	17803	18006	17722	17644	17708	18059	12242	13067	12505	12902	13524	12508	13207	12662	13151	13209	13475	12642	13146	13913	13531	13248	12990	13288	12917	13318	12949	13272	14268	14055	14200	14287	13483	14641	14046	14565	14202	14012
						17619	17192	18163	17712	17610	18283	17736	17941	17776	17668	17631	17976	12122	12961	12364	12755	13411	12367	13054	12542	13003	13082	13349	12528	12969	13795	13365	13065	12871	13110	12774	13156	12838	13152	14043	13960	14178	14280	13456	14630	13956	14437	14117	13974
						17774	17389	18212	17739	17651	18243	17760	17925	17773	17756	17636	17969	12050	12857	12260	12692	13322	12181	12925	12381	12885	12936	13212	12431	12850	13633	13267	12957	12735	12981	12647	13050	12715	13025	13972	13865	14162	14258	13417	14621	13880	14416	14114	13839
						17509	17320	18183	17641	17355	17897	17798	17847	17717	17624	17645	17935	11883	12742	12156	12545	13170	12050	12855	12312	12796	12815	13085	12325	12757	13525	13113	12860	12601	12859	12527	12936	12589	12864	13864	13854	14125	14229	13409	14567	13828	14330	13982	13874
						17429	17361	18221	17559	17165	17555	17794	17805	17719	17622	17662	17956	11875	12579	12061	12522	13103	11983	12706	12171	12684	12708	12989	12188	12638	13406	13023	12756	12492	12780	12393	12832	12500	12743	13739	13891	14138	14246	13403	14578	13865	14266	14006	13797
						17408	17588	18274	17328	17210	17130	17811	17731	17562	17410	17730	17846	11696	12513	11956	12369	12966	11885	12587	12060	12538	12561	12880	12092	12516	13260	12894	12609	12353	12631	12319	12710	12360	12665	13599	13811	14108	14207	13377	14530	13821	14199	13886	13737
						17451	17878	18191	17596	17686	17433	17771	17681	17849	17597	17702	17830	11614	12374	11880	12256	12858	11790	12506	12023	12466	12456	12799	11995	12439	13183	12776	12526	12299	12525	12202	12579	12289	12536	13506	13728	14067	14179	13358	14490	13745	14234	13877	13697
						17792	18100	18282	17412	17731	17318	17728	17621	17844	17398	17734	17794	11543	12245	11736	12197	12733	11714	12354	11920	12330	12367	12667	11871	12309	13078	12708	12412	12139	12439	12127	12519	12183	12430	13395	13706	14050	14155	13331	14461	13670	14196	13877	13684
						17747	18119	18284	17376	17961	17327	17826	17259	17850	17281	17702	17822	11467	12118	11657	12069	12644	11656	12319	11803	12253	12262	12552	11783	12238	12930	12563	12334	12050	12318	12022	12376	12082	12345	13249	13680	14026	14127	13309	14443	13638	14100	13859	13684
						17764	18002	18274	17407	17849	17445	17747	17019	17664	17161	17424	17666	11337	12014	11602	11963	12541	11542	12166	11732	12130	12151	12471	11677	12124	12837	12444	12228	11968	12201	11921	12289	11976	12213	13144	13663	14001	14124	13298	14419	13642	14049	13846	13663
						17821	17964	18215	17448	17872	17428	17601	16874	17709	17128	17183	17513	11246	11913	11528	11895	12411	11455	12088	11589	12005	12061	12340	11574	12044	12755	12396	12126	11865	12127	11812	12177	11871	12153	13070	13630	13954	14099	13263	14393	13604	14030	13780	13643
						17852	17846	18191	17556	17820	17710	17904	17488	17659	17473	17559	17889	11151	11825	11445	11823	12348	11401	11969	11567	11906	11964	12237	11455	11915	12660	12231	12040	11726	12004	11734	12098	11771	12021	12916	13637	13938	14077	13253	14364	13581	13998	13752	13633
						17672	17756	18147	17606	17696	17759	17789	17423	17645	17561	17334	17804	11086	11725	11341	11726	12227	11342	11878	11468	11814	11896	12129	11385	11809	12525	12131	11874	11674	11881	11658	11971	11688	11948	12825	13606	13925	14048	13202	14358	13540	13967	13716	13589
						17675	17774	17946	17457	17731	17678	17651	17481	17579	17501	17207	17754	11038	11616	11279	11653	12114	11281	11796	11389	11701	11784	12053	11281	11749	12494	12100	11844	11589	11846	11555	11916	11603	11846	12740	13608	13890	14015	13192	14330	13545	13952	13673	13558
						17649	17729	17867	17404	17626	17557	17033	17072	17597	17298	16556	17354	10929	11506	11195	11577	12029	11169	11674	11309	11616	11674	11993	11202	11642	12348	11961	11760	11486	11714	11429	11804	11511	11733	12654	13573	13884	14006	13196	14314	13521	13946	13667	13544
						17497	17613	17825	17329	17535	17555	17011	17214	17449	17393	16612	17472	10898	11468	11086	11521	11974	11154	11588	11245	11539	11580	11885	11137	11551	12257	11889	11653	11446	11615	11412	11707	11444	11669	12559	13560	13883	14013	13164	14322	13527	13939	13661	13506
						17473	17609	17785	17327	17564	17531	17031	17247	17416	17329	16675	17469	10841	11447	10990	11424	11860	11068	11534	11191	11494	11530	11789	11025	11472	12206	11853	11589	11377	11565	11338	11617	11399	11617	12478	13561	13861	13996	13156	14300	13511	13912	13637	13499
						17467	17546	17667	17207	17520	17448	17195	17402	17466	17361	16780	17437	10769	11321	10950	11366	11793	11034	11447	11055	11353	11429	11676	10953	11404	12144	11731	11502	11291	11503	11274	11541	11297	11545	12372	13550	13849	13961	13146	14270	13500	13920	13627	13485
						17441	17493	17675	17229	17500	17410	16975	17310	17360	17392	16848	17484	10701	11255	10910	11289	11737	10940	11340	11031	11302	11340	11599	10868	11329	12038	11643	11419	11201	11441	11160	11514	11213	11443	12326	13525	13804	13946	13107	14230	13471	13872	13586	13457
						17409	17470	17680	17240	17434	17373	16877	17109	17375	17215	16470	17164	10676	11174	10822	11252	11686	10941	11261	10963	11211	11259	11525	10816	11268	11980	11552	11352	11151	11309	11133	11415	11153	11412	12234	13497	13782	13938	13101	14220	13441	13866	13583	13419
						17331	17422	17708	17222	17358	17307	16997	17156	17304	17129	16627	17262	10604	11095	10814	11188	11596	10815	11216	10883	11131	11165	11451	10741	11174	11924	11444	11282	11086	11256	11032	11340	11070	11306	12128	13473	13758	13909	13080	14223	13401	13819	13554	13398
						17300	17425	17589	17058	17321	17295	17074	17214	17288	17103	16751	17253	10536	11000	10691	11079	11521	10783	11127	10854	11048	11121	11356	10639	11102	11829	11390	11199	11029	11162	10951	11245	11031	11224	12054	13447	13721	13873	13061	14184	13397	13799	13536	13398
						17244	17371	17557	17043	17340	17244	17092	17231	17204	17113	16853	17245	10457	10939	10664	11036	11419	10778	11061	10787	10987	11064	11299	10575	11010	11716	11307	11166	10915	11105	10898	11185	10953	11187	11980	13432	13709	13852	13032	14169	13371	13789	13522	13369
						17256	17357	17553	17055	17285	17162	16927	17060	17224	16989	16619	17045	10410	10846	10553	10943	11362	10745	11002	10757	10948	10988	11232	10512	10968	11666	11241	11059	10826	11042	10861	11105	10882	11094	11909	13423	13693	13823	13034	14148	13375	13772	13486	13336
						17240	17386	17567	17036	17284	17127	17128	17165	17155	17136	16955	17266	10351	10769	10534	10921	11325	10671	10916	10711	10881	10921	11173	10441	10937	11575	11207	10996	10743	10949	10736	11003	10751	10997	11803	13396	13690	13800	13007	14128	13337	13752	13477	13322
						17219	17371	17522	16983	17245	17123	16962	17040	17193	16986	16723	17001	10313	10695	10497	10825	11234	10574	10815	10667	10817	10870	11129	10334	10843	11461	11102	10936	10680	10848	10688	10917	10691	10909	11789	13377	13657	13803	12998	14104	13330	13739	13457	13314
						17261	17363	17545	16992	17240	17093	17074	17026	17190	16978	16730	17014	10262	10648	10447	10823	11161	10530	10821	10601	10719	10789	11034	10273	10760	11398	11002	10883	10647	10787	10636	10840	10638	10859	11656	13373	13652	13793	12993	14074	13336	13740	13458	13299
						17221	17379	17534	16997	17312	17071	17044	17045	17150	16988	16776	17029	10230	10568	10400	10749	11152	10513	10721	10530	10655	10684	10928	10241	10739	11372	10953	10795	10533	10738	10541	10794	10566	10800	11602	13360	13637	13772	12969	14074	13321	13701	13424	13293
						17202	17379	17484	16959	17253	17070	17099	17047	17210	16948	16818	17005	10212	10475	10397	10691	11028	10463	10641	10512	10617	10653	10884	10184	10655	11288	10904	10736	10504	10683	10507	10744	10472	10701	11526	13350	13638	13745	12972	14052	13319	13698	13403	13302
						17199	17348	17546	16940	17262	17052	17124	17006	17193	16964	16834	17026	10154	10428	10351	10672	11024	10422	10628	10484	10564	10587	10852	10075	10576	11195	10819	10667	10434	10582	10427	10658	10482	10685	11523	13321	13616	13724	12956	14042	13278	13678	13399	13278
						17196	17347	17483	16920	17239	17033	17110	17055	17141	16917	16876	17024	10092	10338	10296	10630	10950	10348	10536	10453	10477	10507	10766	10044	10539	11177	10779	10615	10424	10580	10469	10587	10408	10671	11394	13310	13591	13718	12912	14022	13277	13681	13382	13250
						17210	17385	17518	16904	17207	17029	17129	17034	17135	16929	16854	16976	10052	10346	10279	10576	10922	10350	10515	10400	10445	10439	10751	9969	10478	11073	10727	10563	10322	10490	10319	10539	10361	10574	11384	13283	13582	13698	12905	13999	13268	13662	13381	13274
						17225	17399	17485	16905	17221	16998	17160	16995	17180	16935	16833	17001	9974	10236	10191	10520	10836	10304	10421	10357	10351	10379	10662	9920	10428	11044	10656	10536	10293	10468	10288	10495	10302	10529	11311	13266	13565	13676	12887	13980	13252	13661	13367	13250
						17177	17385	17484	16919	17192	16990	17125	16983	17138	16914	16844	17013	9944	10227	10151	10453	10780	10344	10440	10339	10323	10386	10628	9908	10370	10955	10606	10436	10242	10372	10289	10431	10242	10473	11245	13265	13551	13672	12889	13983	13232	13668	13374	13252
						17185	17350	17535	16941	17166	16975	17132	16957	17115	16870	16838	16986	9941	10162	10145	10398	10760	10288	10336	10272	10257	10276	10539	9807	10309	10937	10532	10392	10200	10339	10226	10361	10219	10461	11150	13241	13534	13670	12868	13969	13218	13634	13359	13239
						17204	17304	17525	16915	17197	16997	17111	16917	17142	16880	16823	16985	9886	10118	10134	10396	10726	10229	10293	10254	10195	10235	10501	9811	10260	10900	10454	10384	10188	10277	10154	10308	10119	10367	11133	13237	13519	13667	12866	13955	13220	13645	13347	13252
						17155	17358	17504	16908	17263	16998	17110	16900	17095	16883	16814	16941	9886	10120	10095	10327	10647	10204	10261	10260	10189	10204	10471	9714	10229	10806	10435	10297	10099	10214	10129	10289	10070	10330	11025	13226	13510	13674	12854	13943	13235	13620	13364	13230
						17188	17356	17536	16882	17258	16954	17091	16905	17077	16844	16806	16972	9873	10061	10046	10275	10580	10238	10251	10238	10133	10123	10392	9676	10194	10768	10413	10241	10026	10185	10106	10200	10072	10290	10981	13210	13503	13639	12854	13934	13215	13635	13359	13227
						17156	17362	17490	16894	17249	16941	17085	16889	17108	16842	16820	16970	9820	9990	10020	10279	10557	10171	10181	10182	10054	10106	10360	9665	10150	10731	10301	10212	10008	10160	10079	10145	10027	10289	10967	13206	13489	13640	12823	13937	13180	13588	13338	13223
						17145	17411	17494	16880	17252	16935	17100	16915	17115	16817	16826	16938	9784	9967	10005	10270	10517	10163	10115	10151	10015	10076	10323	9584	10071	10722	10276	10161	10000	10120	10046	10141	9981	10237	10941	13215	13480	13635	12831	13924	13189	13610	13337	13239
						17193	17409	17475	16893	17264	16943	17055	16864	17084	16835	16782	16919	9728	9956	9990	10235	10504	10152	10080	10148	10000	10046	10311	9577	10044	10673	10242	10159	9966	10069	10016	10086	9919	10180	10852	13193	13455	13615	12822	13920	13192	13609	13353	13230
						17156	17409	17467	16848	17191	16885	17070	16884	17061	16795	16785	16890	9765	9947	9909	10179	10453	10104	10043	10106	9976	9999	10228	9510	10003	10608	10213	10109	9883	10009	9987	10023	9886	10152	10788	13213	13455	13628	12805	13933	13174	13629	13356	13235
						17149	17380	17427	16819	17205	16926	17331	17069	17039	16891	16992	17118	9716	9895	9907	10130	10404	10110	10029	10071	9937	9937	10181	9482	9967	10558	10196	10085	9888	9963	9947	9978	9853	10111	10761	13184	13440	13618	12804	13920	13187	13614	13331	13209
						17099	17349	17462	16843	17155	16958	17338	17057	17003	16903	16972	17147	9645	9868	9893	10114	10378	10068	10010	10086	9872	9917	10160	9487	9928	10513	10146	10041	9867	9921	9919	9934	9836	10073	10719	13206	13450	13632	12834	13939	13185	13595	13362	13217
						17103	17312	17468	16843	17178	16956	17300	17038	17001	16894	16986	17132	9675	9825	9837	10124	10327	10068	9965	10034	9830	9849	10127	9418	9875	10491	10110	9983	9846	9904	9878	9874	9784	10102	10676	13195	13429	13629	12821	13902	13162	13625	13364	13221
						17084	17314	17496	16881	17147	16929	17271	17033	16975	16870	16965	17131	9638	9775	9857	10081	10296	10028	9907	10040	9817	9842	10054	9363	9839	10430	10071	9950	9810	9864	9828	9851	9726	10013	10649	13198	13431	13617	12826	13903	13168	13632	13377	13243
						17112	17275	17638	17020	17146	16939	17253	17024	16953	16876	16984	17089	9582	9769	9802	10038	10256	10069	9869	9976	9786	9781	10050	9335	9812	10425	10039	9923	9756	9814	9822	9822	9723	10026	10593	13200	13442	13617	12828	13898	13171	13636	13349	13213
						17188	17375	17609	16999	17339	17061	17225	17033	17171	16956	16927	17123	9621	9699	9778	10048	10243	9982	9834	10001	9754	9767	9983	9272	9775	10371	9981	9881	9690	9794	9808	9802	9708	9932	10570	13204	13438	13604	12829	13921	13180	13615	13386	13212
						17157	17437	17569	17012	17322	17049	17257	17016	17167	16977	16891	17089	9541	9669	9778	9999	10242	10010	9789	9927	9727	9741	10024	9244	9739	10362	9944	9859	9703	9766	9774	9746	9709	9923	10533	13186	13435	13601	12819	13892	13196	13635	13342	13183
						17234	17475	17556	16978	17306	17007	17244	16969	17162	16945	16877	17085	9560	9614	9711	9971	10181	9939	9778	9958	9664	9745	9957	9205	9732	10315	9902	9857	9705	9753	9723	9722	9655	9899	10485	13202	13446	13611	12822	13901	13181	13612	13346	13186
						17204	17432	17526	16958	17286	17007	17198	17005	17129	16922	16875	17023	9535	9584	9761	9991	10131	9954	9764	9894	9632	9726	9891	9213	9706	10254	9915	9767	9638	9705	9682	9707	9598	9902	10474	13191	13449	13612	12829	13894	13181	13626	13366	13228
						17206	17348	17501	16939	17229	16965	17208	16928	17086	16878	16836	17006	9535	9579	9696	9944	10127	9967	9767	9909	9566	9648	9841	9168	9667	10221	9876	9743	9577	9640	9687	9672	9560	9841	10433	13176	13428	13612	12812	13904	13177	13621	13364	13213
						17220	17399	17505	16896	17220	16987	17126	16922	17033	16848	16835	17020	9452	9579	9702	9972	10121	9906	9692	9869	9567	9610	9800	9119	9613	10233	9795	9749	9571	9604	9653	9601	9540	9789	10436	13167	13460	13623	12819	13905	13167	13611	13330	13183
						17177	17372	17516	16894	17203	16911	17120	16889	17045	16847	16851	16983	9511	9510	9688	9899	10066	9934	9654	9861	9564	9579	9809	9074	9634	10193	9763	9714	9547	9619	9594	9576	9533	9795	10377	13173	13454	13613	12808	13887	13163	13624	13394	13212
						17178	17352	17489	16892	17158	16916	17149	16909	17012	16850	16842	16979	9436	9501	9626	9902	10041	9924	9676	9882	9538	9574	9806	9069	9593	10168	9828	9690	9565	9626	9644	9582	9498	9789	10351	13169	13431	13620	12813	13884	13195	13615	13370	13192
						17148	17363	17491	16894	17141	16951	17118	16875	16995	16816	16801	16985	9444	9511	9687	9851	10063	9883	9634	9816	9468	9565	9738	9062	9556	10139	9794	9686	9549	9563	9591	9594	9512	9726	10340	13198	13433	13611	12821	13911	13190	13636	13348	13195
						17154	17329	17479	16835	17117	16896	17133	16879	16966	16819	16803	16956	9445	9468	9640	9878	9993	9886	9595	9809	9473	9520	9730	9046	9583	10167	9738	9674	9528	9586	9576	9535	9474	9762	10355	13197	13447	13614	12797	13900	13168	13625	13379	13223
						17117	17302	17427	16844	17099	16868	17127	16827	16975	16766	16750	16951	9423	9446	9622	9828	9994	9896	9617	9845	9456	9514	9741	9020	9518	10089	9734	9627	9471	9538	9567	9493	9429	9703	10291	13187	13469	13626	12821	13904	13210	13641	13385	13229
						17089	17284	17411	16825	17063	16830	17077	16817	16944	16784	16790	16930	9436	9452	9639	9827	9952	9852	9551	9781	9396	9489	9690	8967	9521	10086	9685	9644	9462	9524	9543	9493	9462	9712	10276	13204	13463	13629	12833	13900	13174	13636	13367	13205
						17045	17219	17397	16807	17051	16824	17132	16764	16888	16753	16737	16880	9388	9404	9568	9812	9948	9838	9559	9773	9414	9446	9692	8981	9497	10044	9696	9568	9427	9499	9509	9471	9395	9665	10259	13170	13450	13594	12812	13899	13193	13617	13340	13206
						17072	17195	17514	16902	17057	17003	17369	17088	16911	16943	17036	17217	9385	9400	9589	9793	9922	9825	9513	9788	9372	9457	9653	8947	9428	10007	9641	9577	9435	9406	9496	9407	9385	9655	10161	13200	13463	13610	12812	13911	13190	13642	13379	13223
						17139	17157	17703	17089	17142	17118	17401	17040	17160	17029	17055	17204	9390	9358	9593	9779	9897	9850	9497	9767	9322	9406	9613	8916	9456	10050	9642	9537	9390	9459	9486	9441	9365	9636	10205	13188	13457	13622	12814	13907	13176	13617	13373	13209
[truncated: 27 more columns]

## Sheet: Fig3e ExternalPressure
						Original data,Area in px^2
						2021-02-10																													2021-03-18
	Internal Pressure (MPa)	Relaxation time (h)	Standard Deviation Relaxation Time (h)	Dataset from		Droplet 1	Droplet 2	Droplet 3	Droplet 4	Droplet 5	Droplet 6	Droplet 7	Droplet 8	Droplet 9	Droplet 10	Droplet 11	Droplet 12	Droplet 1	Droplet 2	Droplet 3	Droplet 4	Droplet 5	Droplet 6	Droplet 7	Droplet 8	Droplet 9	Droplet 10	Droplet 11	Droplet 12	Droplet 13	Droplet 14	Droplet 15	Droplet 16	Droplet 17	Droplet 1	Droplet 2	Droplet 3	Droplet 4	Droplet 5	Droplet 6	Droplet 7	Droplet 8	Droplet 9	Droplet 10	Droplet 11	Droplet 12	Droplet 13	Droplet 14	Droplet 15
	0.2482	1.2695	0.3094	2021-03-23
	0.4964	0.8319	0.1218	2021-04-05		22416	21915	22765	21886	22312	23734	21958	23226	21780	22107	22101	23249	23452	22847	23594	22727	23119	24592	22755	24039	22506	22853	22928	24077	23185	19704	18249			17532	15434	16641	15567	17595	17381	18430	18139	17618	16454	16818	17504	16976	16653	17530
	0.7446	0.577	0.1343	2021-02-10		20806	20301	21098	20270	20688	22106	20338	21592	20129	20462	20488	21599	21855	21231	21966	21096	21551	23055	21221	22466	20933	21272	21367	22456	21558	19659	18347			16274	14779	15627	14615	16325	16191	17184	16838	16395	15482	15587	16285	15858	15537	16314
	1.4892	0.5744	0.1293	2021-03-09		19820	19382	20048	19324	19740	21107	19394	20507	19163	19429	19503	20494	20950	20416	20902	20159	20683	22138	20186	21350	19979	20213	20359	21349	20521	19548	18163			15478	14501	15033	14136	15613	15431	16434	16022	15586	14987	14834	15562	15193	14875	15521
	4.9639	0.3555	0.0213	2021-06-01		19169	18801	19341	18742	19135	20369	18759	19722	18570	18782	18828	19711	20167	19755	20192	19544	20013	21247	19624	20554	19421	19639	19648	20542	19814	19566	18357			15078	14397	14802	13875	15298	15004	16010	15564	15189	14717	14500	15126	14869	14543	15141
						18720	18353	18904	18355	18689	19806	18359	19191	18203	18361	18396	19208	19744	19389	19724	19154	19629	20701	19221	20023	19075	19238	19213	20120	19495	19542	18272			14792	14328	14617	13752	15029	14735	15666	15259	14812	14616	14208	14885	14642	14271	14937
						18432	18126	18643	18101	18449	19409	18085	18804	18003	18078	18133	18821	19631	19265	19496	18906	19463	20391	18953	19654	18805	18854	18931	19652	19161	19466	18269			14549	14314	14479	13665	14898	14564	15366	14931	14604	14535	13982	14699	14446	14122	14655
						17994	17646	18450	17873	18109	18941	17932	18488	17852	17894	17959	18549	19261	18923	19263	18712	19147	19944	18832	19349	18733	18741	18707	19324	19025	19474	18266			14409	14269	14454	13616	14786	14341	15057	14689	14332	14424	13825	14541	14392	13987	14494
						17841	17519	18378	17835	17964	18756	17844	18285	17778	17763	17817	18258	19352	18871	19127	18758	19141	19840	18728	19132	18705	18605	18598	19088	18806	19415	18235			14217	14270	14349	13571	14754	14255	14886	14528	14193	14445	13746	14346	14279	13985	14347
						17707	17281	18246	17783	17862	18568	17803	18168	17750	17710	17686	18096	19017	18509	19127	18630	18919	19529	18704	19007	18729	18560	18573	19012	18886	19374	18237			14145	14224	14289	13499	14674	14108	14685	14363	14104	14383	13652	14237	14287	13873	14220
						17644	17235	18203	17728	17683	18457	17803	18006	17722	17644	17708	18059	19322	18777	19125	18757	19108	19615	18689	19020	18833	18688	18499	19037	18893	19235	18191			14055	14200	14287	13483	14641	14046	14565	14202	14012	14334	13556	14178	14163	13894	14141
						17619	17192	18163	17712	17610	18283	17736	17941	17776	17668	17631	17976	18957	18525	19147	18636	18836	19378	18697	18923	18769	18636	18594	18932	18800	19207	18166			13960	14178	14280	13456	14630	13956	14437	14117	13974	14308	13442	14172	14155	13818	14131
						17774	17389	18212	17739	17651	18243	17760	17925	17773	17756	17636	17969	18873	18372	19190	18598	18582	19032	18713	18910	18845	18735	18483	18987	18890	19194	18099			13865	14162	14258	13417	14621	13880	14416	14114	13839	14293	13453	14077	14163	13773	14012
						17509	17320	18183	17641	17355	17897	17798	17847	17717	17624	17645	17935	19114	18683	19262	18698	18839	19268	18790	18827	18828	18669	18591	18869	18894	19088	18117			13854	14125	14229	13409	14567	13828	14330	13982	13874	14253	13351	14053	14148	13752	14032
						17429	17361	18221	17559	17165	17555	17794	17805	17719	17622	17662	17956	18953	18821	19155	18698	18638	18876	18769	18824	18959	18753	18578	18968	18865	19183	18135			13891	14138	14246	13403	14578	13865	14266	14006	13797	14226	13354	14066	14148	13740	14047
						17408	17588	18274	17328	17210	17130	17811	17731	17562	17410	17730	17846	18930	18934	19282	18542	18631	18635	18855	18826	18775	18677	18736	18760	18887	19152	18091			13811	14108	14207	13377	14530	13821	14199	13886	13737	14197	13309	14025	14126	13716	13974
						17451	17878	18191	17596	17686	17433	17771	17681	17849	17597	17702	17830	18937	19070	19255	18534	18635	18454	18920	18713	18706	18412	18731	18998	18957	19130	18154			13728	14067	14179	13358	14490	13745	14234	13877	13697	14190	13310	13953	14110	13714	13903
						17792	18100	18282	17412	17731	17318	17728	17621	17844	17398	17734	17794	18904	19068	19275	18339	18633	18261	18910	18526	18643	18291	18660	18837		19130	18113			13706	14050	14155	13331	14461	13670	14196	13877	13684	14158	13316	13929	14089	13697	13893
						17747	18119	18284	17376	17961	17327	17826	17259	17850	17281	17702	17822	18846	19009	19135	18300	18787	18271	18788	18262	18713	18172	18486	18644		19118	18121			13680	14026	14127	13309	14443	13638	14100	13859	13684	14136	13282	13903	14060	13687	13851
						17764	18002	18274	17407	17849	17445	17747	17019	17664	17161	17424	17666	18879	19017	19212	18394	18767	18339	18671	18016	18569	18023	18335	18517		19109	18108			13663	14001	14124	13298	14419	13642	14049	13846	13663	14106	13261	13880	14034	13650	13835
						17821	17964	18215	17448	17872	17428	17601	16874	17709	17128	17183	17513	18804	18922	19137	18342	18813	18351	18524	17836	18584	18055	18129	18411		19085	18291			13630	13954	14099	13263	14393	13604	14030	13780	13643	14087	13230	13852	14020	13650	13817
						17852	17846	18191	17556	17820	17710	17904	17488	17659	17473	17559	17889	18763	18824	19128	18458	18817	18428	18315	17827	18600	18071	17918	18320		19145	18285			13637	13938	14077	13253	14364	13581	13998	13752	13633	14051	13191	13835	13972	13635	13793
						17672	17756	18147	17606	17696	17759	17789	17423	17645	17561	17334	17804	18840	18742	19249	18701	18680	18798	19178	18613	18557	18562	18691	19021		19175	18296			13606	13925	14048	13202	14358	13540	13967	13716	13589	14047	13162	13822	13952	13617	13771
						17675	17774	17946	17457	17731	17678	17651	17481	17579	17501	17207	17754	18800	18684	19039	18394	18626	18770	18994	18828	18621	18679	18518	18904		19295	18267			13608	13890	14015	13192	14330	13545	13952	13673	13558	13998	13147	13789	13932	13592	13742
						17649	17729	17867	17404	17626	17557	17033	17072	17597	17298	16556	17354	18755	18660	19029	18396	18610	18519	17969	18055	18464	18222	17611	18298		19237	18282			13573	13884	14006	13196	14314	13521	13946	13667	13544	14003	13124	13778	13931	13573	13743
						17497	17613	17825	17329	17535	17555	17011	17214	17449	17393	16612	17472	18668	18618	18986	18428	18607	18487	18081	18064	18454	18233	17604	18301		19220	18197			13560	13883	14013	13164	14322	13527	13939	13661	13506	13987	13100	13776	13900	13580	13731
						17473	17609	17785	17327	17564	17531	17031	17247	17416	17329	16675	17469	18517	18630	18833	18347	18527	18460	18024	18225	18324	18211	17685	18289		19173				13561	13861	13996	13156	14300	13511	13912	13637	13499	13975	13099	13751	13882	13568	13710
						17467	17546	17667	17207	17520	17448	17195	17402	17466	17361	16780	17437	18427	18604	18792	18213	18495	18330	18111	18251	18385	18203	17782	18273		19158				13550	13849	13961	13146	14270	13500	13920	13627	13485	13940	13067	13773	13883	13545	13698
						17441	17493	17675	17229	17500	17410	16975	17310	17360	17392	16848	17484	18475	18476	18761	18175	18457	18358	18153	18223	18280	18224	17825	18286		19128				13525	13804	13946	13107	14230	13471	13872	13586	13457	13907	13046	13731	13854	13506	13651
						17409	17470	17680	17240	17434	17373	16877	17109	17375	17215	16470	17164	18451	18447	18800	18228	18381	18300	18166	18292	18280	18240	17912	18277		19083				13497	13782	13938	13101	14220	13441	13866	13583	13419	13907	13017	13716	13823	13477	13675
						17331	17422	17708	17222	17358	17307	16997	17156	17304	17129	16627	17262	18358	18465	18823	18204	18456	18276	18250	18281	18179	18161	18005	18335		19071				13473	13758	13909	13080	14223	13401	13819	13554	13398	13903	13001	13694	13797	13470	13641
						17300	17425	17589	17058	17321	17295	17074	17214	17288	17103	16751	17253	18321	18395	18772	18153	18405	18272	18336	18275	18211	18180	18016	18351		19022				13447	13721	13873	13061	14184	13397	13799	13536	13398	13845	12963	13665	13792	13469	13620
						17244	17371	17557	17043	17340	17244	17092	17231	17204	17113	16853	17245	18314	18354	18773	18237	18384	18294	18372	18283	18178	18132	18044	18303		19009				13432	13709	13852	13032	14169	13371	13789	13522	13369	13840	12939	13640	13743	13419	13587
						17256	17357	17553	17055	17285	17162	16927	17060	17224	16989	16619	17045	18305	18336	18703	18094	18319	18243	18492	18322	18210	18102	18069	18266		18983				13423	13693	13823	13034	14148	13375	13772	13486	13336	13827	12924	13647	13730	13399	13575
						17240	17386	17567	17036	17284	17127	17128	17165	17155	17136	16955	17266	18271	18336	18654	18054	18336	18120	18102	18021	18128	17923	17778	18052		18924				13396	13690	13800	13007	14128	13337	13752	13477	13322	13813	12901	13619	13710	13372	13556
						17219	17371	17522	16983	17245	17123	16962	17040	17193	16986	16723	17001	18276	18342	18685	18008	18341	18091	18059	17993	18132	17894	17773	18036		18954				13377	13657	13803	12998	14104	13330	13739	13457	13314	13777	12890	13599	13688	13369	13545
						17261	17363	17545	16992	17240	17093	17074	17026	17190	16978	16730	17014	18294	18371	18600	18030	18289	18074	18139	17986	18200	17898	17770	18037		18922				13373	13652	13793	12993	14074	13336	13740	13458	13299	13783	12868	13592	13679	13365	13549
						17221	17379	17534	16997	17312	17071	17044	17045	17150	16988	16776	17029	18293	18395	18657	18065	18410	18076	18099	17990	18117	17851	17779	18038		18843				13360	13637	13772	12969	14074	13321	13701	13424	13293	13754	12850	13573	13669	13339	13539
						17202	17379	17484	16959	17253	17070	17099	17047	17210	16948	16818	17005	18241	18382	18626	17996	18348	18060	18120	17989	18127	17855	17851	18030		18822				13350	13638	13745	12972	14052	13319	13698	13403	13302	13754	12858	13554	13667	13324	13506
						17199	17348	17546	16940	17262	17052	17124	17006	17193	16964	16834	17026	18241	18369	18627	17989	18329	18013	18124	17942	18152	17851	17871	18038		18818				13321	13616	13724	12956	14042	13278	13678	13399	13278	13732	12831	13536	13652	13317	13513
						17196	17347	17483	16920	17239	17033	17110	17055	17141	16917	16876	17024	18332	18427	18641	17978	18343	17999	18130	17990	18071	17811	17833	17987		18854				13310	13591	13718	12912	14022	13277	13681	13382	13250	13711	12807	13517	13623	13298	13496
						17210	17385	17518	16904	17207	17029	17129	17034	17135	16929	16854	16976	18389	18502	18560	17928	18330	18029	18115	17935	18072	17867	17846	17968		18826				13283	13582	13698	12905	13999	13268	13662	13381	13274	13690	12786	13547	13604	13323	13469
						17225	17399	17485	16905	17221	16998	17160	16995	17180	16935	16833	17001	18373	18525	18575	17966	18282	17979	18083	17889	18065	17820	17813	18007		18823				13266	13565	13676	12887	13980	13252	13661	13367	13250	13675	12787	13531	13585	13309	13463
						17177	17385	17484	16919	17192	16990	17125	16983	17138	16914	16844	17013	18320	18499	18536	17958	18268	18000	18073	17890	18114	17852	17844	17970		18788				13265	13551	13672	12889	13983	13232	13668	13374	13252	13673	12766	13518	13555	13296	13463
						17185	17350	17535	16941	17166	16975	17132	16957	17115	16870	16838	16986	18318	18454	18495	17915	18236	17957	18053	17899	18028	17803	17821	17962		18751				13241	13534	13670	12868	13969	13218	13634	13359	13239	13650	12748	13504	13558	13280	13446
						17204	17304	17525	16915	17197	16997	17111	16917	17142	16880	16823	16985	18244	18387	18522	17896	18192	17927	18052	17888	18085	17787	17817	17968		18982				13237	13519	13667	12866	13955	13220	13645	13347	13252	13650	12738	13519	13528	13319	13466
						17155	17358	17504	16908	17263	16998	17110	16900	17095	16883	16814	16941	18257	18385	18496	17885	18201	17946	18022	17819	18038	17781	17773	17950		19080				13226	13510	13674	12854	13943	13235	13620	13364	13230	13642	12758	13507	13549	13277	13453
						17188	17356	17536	16882	17258	16954	17091	16905	17077	16844	16806	16972	18259	18369	18511	17869	18184	17934	18019	17828	18050	17741	17779	17946		19121				13210	13503	13639	12854	13934	13215	13635	13359	13227	13661	12754	13521	13547	13294	13455
						17156	17362	17490	16894	17249	16941	17085	16889	17108	16842	16820	16970	18228	18402	18483	17834	18144	17901	18022	17856	18016	17781	17809	17955		19050				13206	13489	13640	12823	13937	13180	13588	13338	13223	13615	12699	13491	13540	13264	13421
						17145	17411	17494	16880	17252	16935	17100	16915	17115	16817	16826	16938	18246	18380	18474	17803	18166	17933	18077	17857	18078	17779	17789	17875		18978				13215	13480	13635	12831	13924	13189	13610	13337	13239	13615	12743	13529	13518	13288	13429
						17193	17409	17475	16893	17264	16943	17055	16864	17084	16835	16782	16919	18213	18381	18482	17810	18178	17902	18064	17797	18049	17758	17790	17896		19027				13193	13455	13615	12822	13920	13192	13609	13353	13230	13623	12750	13498	13525	13284	13435
						17156	17409	17467	16848	17191	16885	17070	16884	17061	16795	16785	16890	18177	18389	18445	17780	18092	17807	18074	17804	18006	17762	17696	17872		19014				13213	13455	13628	12805	13933	13174	13629	13356	13235	13624	12724	13515	13527	13287	13415
						17149	17380	17427	16819	17205	16926	17331	17069	17039	16891	16992	17118	18139	18290	18422	17709	18073	17809	18041	17763	17915	17686	17725	17898		19067				13184	13440	13618	12804	13920	13187	13614	13331	13209	13623	12711	13498	13547	13257	13441
						17099	17349	17462	16843	17155	16958	17338	17057	17003	16903	16972	17147	18103	18304	18377	17691	18066	17823	18008	17764	17894	17685	17741	17880		19022				13206	13450	13632	12834	13939	13185	13595	13362	13217	13617	12720	13508	13538	13284	13409
						17103	17312	17468	16843	17178	16956	17300	17038	17001	16894	16986	17132	18079	18247	18360	17649	18039	17780	17954	17747	17891	17625	17733	17847		19004				13195	13429	13629	12821	13902	13162	13625	13364	13221	13608	12693	13506	13527	13272	13438
						17084	17314	17496	16881	17147	16929	17271	17033	16975	16870	16965	17131	18071	18250	18345	17716	18062	17767	17955	17737	17859	17645	17663	17872		18923				13198	13431	13617	12826	13903	13168	13632	13377	13243	13609	12719	13544	13521	13274	13448
						17112	17275	17638	17020	17146	16939	17253	17024	16953	16876	16984	17089	18070	18203	18355	17685	18027	17743	18057	17907	17870	17815	18008	18064		18892				13200	13442	13617	12828	13898	13171	13636	13349	13213	13618	12728	13497	13511	13252	13447
						17188	17375	17609	16999	17339	17061	17225	17033	17171	16956	16927	17123	18045	18162	18380	17735	18044	17840	18252	18033	17894	17834	17947	18123						13204	13438	13604	12829	13921	13180	13615	13386	13212	13620	12709	13537	13526	13276	13469
						17157	17437	17569	17012	17322	17049	17257	17016	17167	16977	16891	17089	18018	18185	18373	17750	17956	17843	18236	17986	17830	17815	17908	18142						13186	13435	13601	12819	13892	13196	13635	13342	13183	13617	12736	13524	13548	13233	13454
						17234	17475	17556	16978	17306	17007	17244	16969	17162	16945	16877	17085	17973	18114	18423	17867	17960	17814	18229	18002	17800	17798	17917	18135						13202	13446	13611	12822	13901	13181	13612	13346	13186	13621	12702	13519	13522	13212	13448
						17204	17432	17526	16958	17286	17007	17198	17005	17129	16922	16875	17023	18081	18153	18536	18024	18277	18021	18203	18004	18091	17870	17941	18082						13191	13449	13612	12829	13894	13181	13626	13366	13228	13619	12711	13547	13514	13225	13455
						17206	17348	17501	16939	17229	16965	17208	16928	17086	16878	16836	17006	18324	18417	18521	17966	18256	17995	18173	17986	18044	17841	17846	18044						13176	13428	13612	12812	13904	13177	13621	13364	13213	13616	12731	13528	13511	13238	13446
						17220	17399	17505	16896	17220	16987	17126	16922	17033	16848	16835	17020	18373	18351	18630	17942	18234	18011	18139	17862	18013	17825	17925	18040						13167	13460	13623	12819	13905	13167	13611	13330	13183	13612	12716	13511	13519	13223	13465
						17177	17372	17516	16894	17203	16911	17120	16889	17045	16847	16851	16983	18283	18325	18525	17911	18179	17917	18119	17930	18066	17822	17862	18042						13173	13454	13613	12808	13887	13163	13624	13394	13212	13614	12706	13555	13520	13231	13464
						17178	17352	17489	16892	17158	16916	17149	16909	17012	16850	16842	16979	18257	18287	18515	17911	18195	17920	18141	17913	18028	17808	17866	18034						13169	13431	13620	12813	13884	13195	13615	13370	13192	13608	12706	13535	13504	13227	13479
						17148	17363	17491	16894	17141	16951	17118	16875	16995	16816	16801	16985	18209	18325	18485	17894	18133	17933	18139	17892	18001	17849	17858	17981						13198	13433	13611	12821	13911	13190	13636	13348	13195	13628	12741	13518	13531	13214	13475
						17154	17329	17479	16835	17117	16896	17133	16879	16966	16819	16803	16956	18279	18349	18477	17853	18164	17915	18083	17823	18006	17809	17858	18022						13197	13447	13614	12797	13900	13168	13625	13379	13223	13615	12709	13558	13518	13229	13435
						17117	17302	17427	16844	17099	16868	17127	16827	16975	16766	16750	16951	18201	18276	18479	17836	18065	17890	18176	17801	17945	17757	17780	17999						13187	13469	13626	12821	13904	13210	13641	13385	13229	13637	12754	13541	13536	13243	13463
						17089	17284	17411	16825	17063	16830	17077	16817	16944	16784	16790	16930	18220	18303	18451	17851	18067	17893	18081	17777	18007	17816	17811	17935						13204	13463	13629	12833	13900	13174	13636	13367	13205	13622	12737	13523	13541	13230	13475
						17045	17219	17397	16807	17051	16824	17132	16764	16888	16753	16737	16880	18178	18213	18428	17844	18088	17831	18114	17787	17880	17731	17802	17932						13170	13450	13594	12812	13899	13193	13617	13340	13206	13638	12707	13500	13531	13216	13462
						17072	17195	17514	16902	17057	17003	17369	17088	16911	16943	17036	17217	18168	18215	18405	17739	18077	17865	18070	17783	17962	17734	17720	17914						13200	13463	13610	12812	13911	13190	13642	13379	13223	13639	12748	13533	13543	13274	13469
						17139	17157	17703	17089	17142	17118	17401	17040	17160	17029	17055	17204	18148	18160	18347	17792	17977	17841	18139	17735	17842	17703	17734	17940						13188	13457	13622	12814	13907	13176	13617	13373	13209	13611	12743	13513	13552	13235	13469
[truncated: 154 more columns]

## Sheet: Fig3f OilVolume
Dataset from 2021-08-17
						Drop 1 (x=183.893; y=125.901)							Drop 2 (x=248.58; y=72.6)							Drop 3 (x=125.8; y=185)							Drop 4 (x=60.3; y=264.9)							Drop 5 (x=291.2; y=228)							Drop 6 (x=278; y=146)							Drop 7(x= ; y=)
	Initial Oil Volume Fraction (%)	Relaxation time (h)	Standard Deviation Relaxation Time(h)			x	183.893	y	125.901				x	248.58	y	72.6				x	125.8	y	185				x	60.3	y	264.9				x	291.2	y	228				x	278	y	146
	41.7244	1.448	0.143			External area	4949.61	Volume oil (um3)	111994				External area	5147.44	Volume oil (um3)	115915				External area	5258.38	Volume oil (um3)	109578				External area	5247.44	Volume oil (um3)	112424				External area	5214.1	Volume oil (um3)	103119				External area	4758.97	Volume oil (um3)	120530				External area
	38.2017	1.317	0.103			Area (um2)	Radius (um)	Volume int (um3)	(V-Vmin)/Vmax	Time			Area (um2)	Radius (um)	Volume int (um3)	(V-Vmin)/Vmax	Time			Area (um2)	Radius (um)	Volume int (um3)	(V-Vmin)/Vmax	Time			Area (um2)	Radius (um)	Volume int (um3)	(V-Vmin)/Vmax	Time			Area (um2)	Radius (um)	Volume int (um3)	(V-Vmin)/Vmax	Time			Area (um2)	Radius (um)	Volume int (um3)	(V-Vmin)/Vmax	Time			Area (um2)	Radius (um)
	38.0083	1.416	0.103			3412.48	32.9579	149958	1	0.333333	0		3591.28	33.8103	161896	1	0.333333	0		3815.07	34.8479	177263	1	0.333333	0		3761.22	34.6011	173523	1	0.333333	0		3855.76	35.0332	180107	1	0.333333	0		3045.55	31.1356	126433	1	0.333333			3096.05	31.3927
	36.4089	1.315	0.105			3096.05	31.3927	129591	0.793025	0.5	-0.100713		3304.53	32.4325	142899	0.822972	0.5	-0.084615		3483.57	33.2995	154668	0.819345	0.5	-0.0865331		3359.58	32.7015	146484	0.772555	0.5	-0.11207		3540.05	33.5684	158445	0.829892	0.5	-0.0809784		2860.53	30.1751	115089	0.850661	0.5			2880.03	30.2778
	48.8048	1.343	0.135			2845.93	30.098	114209	0.636697	0.666667	-0.196067		3063.74	31.2285	127568	0.680113	0.666667	-0.167419		3253.19	32.1795	139581	0.698725	0.666667	-0.155693		3288.37	32.3531	141852	0.733588	0.666667	-0.134548		3323.2	32.524	144111	0.717329	0.666667	-0.144281		2636.25	28.968	101823	0.676028	0.666667			2669.52	29.1502
	36.2109	1.36	0.12			2733.67	29.4984	107518	0.568706	0.833333	-0.245112		2814.81	29.933	112341	0.538221	0.833333	-0.269039		3029.99	31.056	125466	0.585867	0.833333	-0.232201		3077.74	31.2998	128443	0.620796	0.833333	-0.207051		3062.54	31.2224	127493	0.586826	0.833333	-0.231491		2469.66	28.0378	92325.1	0.551005	0.833333			2466.79	28.0215
	36.7188	1.238	0.16			2606.33	28.8032	100094	0.493256	1	-0.306928		2636.25	28.968	101823	0.440208	1	-0.356342		2846.41	30.1005	114238	0.496094	1	-0.304436		2718.11	29.4143	106602	0.437066	1	-0.359453		2845.81	30.0973	114202	0.482446	1	-0.316552		2261.06	26.8276	80878.5	0.400325	1			2406.47	27.6768
	34.9197	1.507	0.138			2392.59	27.5968	88037.1	0.370726	1.16667	-0.430948		2466.79	28.0215	92164.1	0.350206	1.16667	-0.455677		2542.9	28.4505	96462.6	0.353978	1.16667	-0.451024		2591.13	28.719	99219.9	0.374969	1.16667	-0.426004		2622.49	28.8923	101026	0.37898	1.16667	-0.421384		2143.3	26.1196	74642.9	0.318241	1.16667			2228.87	26.6359
	39.5452	1.33	0.125			2214.75	26.5514	78406.2	0.27285	1.33333	-0.564076		2273.63	26.902	81553.7	0.251333	1.33333	-0.59975		2450.75	27.9302	91266.8	0.312437	1.33333	-0.505238		2392.59	27.5968	88037.1	0.280901	1.33333	-0.551446		2436.75	27.8503	90485.8	0.296205	1.33333	-0.528408		2018.96	25.3506	68242.4	0.233985	1.33333			2088.61	25.7842
	42.0061	1.348	0.287			2088.61	25.7842	71804.1	0.205756	1.5	-0.686648		2202.06	26.4752	77733.5	0.215736	1.5	-0.666078		2243.95	26.7259	79962	0.222052	1.5	-0.653546		2273.39	26.9006	81540.8	0.226254	1.5	-0.645404		2243.95	26.7259	79962	0.213561	1.5	-0.670477		1933.75	24.8099	63968	0.177719	1.5			2044.81	25.5124
						2059.77	25.6055	70321.9	0.190692	1.66667	-0.719666		2073.53	25.6909	71027.9	0.15325	1.66667	-0.814599		2128.82	26.0312	73887.7	0.173486	1.66667	-0.760735		2115.78	25.9513	73209.6	0.156173	1.66667	-0.806394		2103.21	25.8742	72558.4	0.15542	1.66667	-0.808492		1817.78	24.0545	58300.9	0.103118	1.66667			1948.83	24.9064
						1963.43	24.9996	65446.4	0.141144	1.83333	-0.850336		1990.71	25.1727	66815.4	0.113997	1.83333	-0.943108		1977.55	25.0893	66153.7	0.111651	1.83333	-0.952138		1961.99	24.9904	65374.6	0.0902656	1.83333	-1.04448		1963.19	24.998	65434.4	0.0994759	1.83333	-1.00228		1790.73	23.8748	57004.6	0.0860534	1.83333			1921.18	24.7291
						1856.19	24.3073	60158.8	0.0874088	2	-1.05844		1882.52	24.4791	61443.3	0.0639368	2	-1.19425		1922.5	24.7376	63410.6	0.089719	2	-1.04712		1933.75	24.8099	63968	0.0784337	2	-1.1055		1910.29	24.659	62807.6	0.0788476	2	-1.10321		1727.18	23.4474	53997.2	0.0464652	2			1854.52	24.2963
						1817.18	24.0505	58272.1	0.0682351	2.16667			1803.06	23.9569	57594.1	0.0280688	2.16667			1869.48	24.3941	60805.8	0.0688924	2.16667			1854.52	24.2963	60077.4	0.045706	2.16667			1841.47	24.2107	59444.6	0.0524377	2.16667			1701.09	23.2696	52778.4	0.0304205	2.16667			1790.85	23.8756
						1727.18	23.4474	53997.2	0.024791	2.33333			1790.73	23.8748	57004.6	0.0225749	2.33333			1777.45	23.7861	56371.4	0.0334389	2.33333			1818.26	24.0576	58324	0.0309564	2.33333			1777.21	23.7845	56360	0.0282143	2.33333			1701.09	23.2696	52778.4	0.0304205	2.33333			1790.85	23.8756
						1701.09	23.2696	52778.4	0.0124043	2.5			1750.4	23.6044	55089.6	0.00473055	2.5			1739.63	23.5317	54582	0.0191315	2.5			1790.85	23.8756	57010.3	0.0199055	2.5			1740.95	23.5406	54643.9	0.0147376	2.5			1651.07	22.9249	50467.4	0	2.5			1790.85	23.8756
						1701.09	23.2696	52778.4	0.0124043	2.66667			1750.4	23.6044	55089.6	0.00473055	2.66667			1713.78	23.3562	53369.9	0.00944037	2.66667			1777.21	23.7845	56360	0.0144358	2.66667			1739.63	23.5317	54582	0.0142511	2.66667			1651.07	22.9249	50467.4	0	2.66667			1790.85	23.8756
						1701.09	23.2696	52778.4	0.0124043	2.83333			1739.63	23.5317	54582	0	2.83333			1701.09	23.2696	52778.4	0.0047112	2.83333			1740.95	23.5406	54643.9	0	2.83333			1700.85	23.268	52767.2	0	2.83333			1651.07	22.9249	50467.4	0	2.83333			1790.85	23.8756
						1701.09	23.2696	52778.4	0.0124043	3			1739.63	23.5317	54582	0	3			1701.09	23.2696	52778.4	0.0047112	3			1740.95	23.5406	54643.9	0	3			1700.85	23.268	52767.2	0	3			1651.07	22.9249	50467.4	0	3			1790.85	23.8756
						1674.76	23.0888	51557.8	0	3.16667			1739.63	23.5317	54582	0	3.16667			1688.41	23.1827	52189.1	0	3.16667			1740.95	23.5406	54643.9	0	3.16667			1700.85	23.268	52767.2	0	3.16667			1651.07	22.9249	50467.4	0	3.16667			1790.85	23.8756
						1674.76	23.0888	51557.8	0	3.33333			1739.63	23.5317	54582	0	3.33333			1688.41	23.1827	52189.1	0	3.33333			1740.95	23.5406	54643.9	0	3.33333			1700.85	23.268	52767.2	0	3.33333			1651.07	22.9249	50467.4	0	3.33333			1790.85	23.8756
						1674.76	23.0888	51557.8	0	3.5			1739.63	23.5317	54582	0	3.5			1688.41	23.1827	52189.1	0	3.5			1740.95	23.5406	54643.9	0	3.5			1700.85	23.268	52767.2	0	3.5			1651.07	22.9249	50467.4	0	3.5			1790.85	23.8756
						1674.76	23.0888	51557.8	0	3.66667			1739.63	23.5317	54582	0	3.66667			1688.41	23.1827	52189.1	0	3.66667			1740.95	23.5406	54643.9	0	3.66667			1700.85	23.268	52767.2	0	3.66667			1651.07	22.9249	50467.4	0	3.66667			1790.85	23.8756
[truncated: 38 more columns]

[truncated: 11 more sheets: Fig4d ZFDevelopment, Fig4f SDS, Fig4j_ medianosmoticpressure, Fig4k_Standard deviation, S.F.1, S.F.2, S.F.3, S.F. 4, S.F.5, S.F.6, S.F.7]
